# Supplementary material for: Genome-Wide Identification and Expression Profiling of the GRAS Gene Family in Taxus cuspidate
Source: Genes (Basel). 2025 Nov 7;16(11):1345. doi: 10.3390/genes16111345 (PMC12652091; doi:10.3390/genes16111345)
Supplement: Supplementary file 1 [file genes-16-01345-s001.zip]

Archive with 2 entries (2 files):
- Additional file 1.pdf
- Table S1 Primer sequences used for qRT-PCR.xlsx
