# Supplementary material for: Genome-Wide Identification and Expression Profiling of the GRAS Gene Family in Taxus cuspidate
Source: Genes (Basel). 2025 Nov 7;16(11):1345. doi: 10.3390/genes16111345 (PMC12652091; doi:10.3390/genes16111345)
Supplement: Supplementary file 1 [file genes-16-01345-s001.zip › Table S1 Primer sequences used for qRT-PCR.xlsx]

## Sheet: The data of fertility anxiety 
ID	T	group	Var01	Var02	Var03	Var04	Var05	Y
1	1	AI group	1	2	1	1	1	1.2
2	1	AI group	1	4	3	3	1	2.4
3	1	AI group	4	2	1	3	4	2.8
4	1	AI group	3	3	4	4	3	3.4
5	1	AI group	1	1	1	1	1	1
6	1	AI group	2	1	3	4	2	2.4
7	1	AI group	4	2	3	1	2	2.4
8	1	AI group	1	1	2	2	1	1.4
9	1	AI group	1	4	2	3	4	2.8
10	1	AI group	1	2	2	1	3	1.8
11	1	AI group	1	1	1	2	1	1.2
12	1	AI group	1	1	2	1	2	1.4
13	1	AI group	2	2	1	2	3	2
14	1	AI group	4	2	2	5	2	3
15	1	AI group	1	1	1	1	2	1.2
16	1	AI group	5	5	3	3	5	4.2
17	1	AI group	5	2	4	2	4	3.4
18	1	AI group	2	2	2	4	5	3
19	1	AI group	4	5	5	2	4	4
20	1	AI group	2	1	3	1	2	1.8
21	1	AI group	3	1	2	2	1	1.8
22	1	AI group	2	1	4	2	1	2
23	1	AI group	1	2	2	3	2	2
24	1	AI group	5	5	2	5	3	4
25	1	AI group	3	3	4	2	5	3.4
26	1	AI group	2	3	2	1	3	2.2
27	1	AI group	3	3	3	1	1	2.2
28	1	AI group	2	4	3	2	2	2.6
29	1	AI group	3	2	3	2	3	2.6
30	1	AI group	3	4	5	3	3	3.6
31	1	AI group	1	1	2	2	1	1.4
32	1	AI group	1	2	1	1	2	1.4
33	1	AI group	5	4	3	2	5	3.8
34	1	AI group	1	3	3	3	1	2.2
35	1	AI group	4	2	2	4	2	2.8
36	1	AI group	3	4	5	3	3	3.6
37	1	AI group	3	1	3	1	3	2.2
38	1	AI group	1	2	2	1	2	1.6
39	1	AI group	3	2	3	4	3	3
40	1	AI group	3	1	3	1	3	2.2
41	1	AI group	3	3	3	3	2	2.8
42	1	AI group	3	4	3	1	4	3
43	1	AI group	1	1	3	3	2	2
44	1	AI group	1	1	1	1	2	1.2
45	1	AI group	2	4	1	3	1	2.2
46	1	AI group	4	1	1	3	2	2.2
47	1	AI group	2	2	2	3	2	2.2
48	1	AI group	1	3	1	1	3	1.8
49	1	AI group	1	3	1	4	2	2.2
50	1	AI group	4	3	4	2	4	3.4
51	1	AI group	3	3	3	1	2	2.4
52	1	AI group	3	1	4	1	3	2.4
53	1	AI group	1	3	3	1	2	2
54	1	AI group	1	1	1	1	3	1.4
55	1	AI group	1	1	3	1	3	1.8
56	1	AI group	4	3	2	2	2	2.6
57	1	AI group	1	1	3	3	1	1.8
58	1	AI group	2	2	1	2	1	1.6
59	1	AI group	4	1	2	1	4	2.4
60	1	AI group	2	2	3	3	3	2.6
61	1	AI group	4	4	3	2	5	3.6
62	1	AI group	4	2	3	2	3	2.8
63	1	AI group	4	4	2	1	1	2.4
64	1	AI group	4	5	2	5	4	4
65	1	AI group	5	5	4	2	3	3.8
66	1	AI group	3	3	1	1	3	2.2
67	1	AI group	1	3	1	3	2	2
68	1	AI group	3	2	1	2	2	2
69	1	AI group	5	2	4	3	5	3.8
70	1	AI group	4	4	4	3	2	3.4
71	1	AI group	2	4	5	3	4	3.6
72	1	AI group	3	3	2	1	3	2.4
73	1	AI group	5	2	5	5	2	3.8
74	1	AI group	3	1	2	3	2	2.2
75	1	AI group	2	2	2	1	1	1.6
76	1	AI group	3	5	4	3	3	3.6
77	1	AI group	2	3	5	2	3	3
78	1	AI group	4	4	4	4	3	3.8
79	1	AI group	4	3	1	1	1	2
80	1	AI group	3	3	1	2	1	2
81	1	AI group	1	1	1	1	3	1.4
82	1	AI group	2	2	1	2	1	1.6
83	1	AI group	3	2	3	2	2	2.4
84	1	AI group	3	5	5	3	5	4.2
85	1	AI group	3	1	1	3	1	1.8
86	1	AI group	3	5	2	3	2	3
87	1	AI group	3	2	4	1	4	2.8
88	1	AI group	5	3	3	5	4	4
89	1	AI group	5	5	4	5	5	4.8
90	1	AI group	4	2	5	2	4	3.4
91	1	AI group	3	5	3	4	2	3.4
92	1	AI group	4	4	4	4	1	3.4
93	1	AI group	4	4	5	3	4	4
94	1	AI group	1	1	4	2	3	2.2
95	1	AI group	2	1	2	1	2	1.6
96	1	AI group	2	2	3	2	4	2.6
97	1	AI group	4	4	2	5	3	3.6
98	1	AI group	3	2	3	1	2	2.2
99	1	AI group	3	5	5	3	5	4.2
100	1	AI group	3	2	2	5	5	3.4
101	1	AI group	4	2	1	3	1	2.2
102	1	AI group	1	1	3	1	3	1.8
103	1	AI group	1	4	2	2	2	2.2
104	1	AI group	4	2	3	4	1	2.8
105	1	AI group	2	1	1	3	2	1.8
106	1	AI group	1	1	3	1	1	1.4
107	1	AI group	4	4	3	4	2	3.4
108	1	AI group	1	1	1	1	1	1
109	1	AI group	1	1	1	1	3	1.4
110	1	AI group	3	3	2	2	4	2.8
111	1	AI group	1	2	1	2	3	1.8
112	1	AI group	2	4	1	1	1	1.8
113	1	AI group	1	2	2	2	1	1.6
114	1	AI group	5	2	4	4	3	3.6
115	1	AI group	3	3	2	2	3	2.6
116	1	AI group	1	3	2	2	2	2
117	1	AI group	5	3	4	3	5	4
118	1	AI group	3	2	3	1	1	2
119	1	AI group	1	3	3	3	2	2.4
120	1	AI group	3	1	1	4	2	2.2
121	1	AI group	1	3	4	1	1	2
122	1	AI group	1	2	2	1	4	2
123	1	AI group	3	4	5	5	4	4.2
124	1	AI group	4	4	5	3	2	3.6
125	1	AI group	2	2	3	2	5	2.8
126	1	AI group	1	1	3	2	2	1.8
127	1	AI group	3	5	3	5	5	4.2
128	1	AI group	2	2	5	5	5	3.8
129	1	AI group	1	2	1	1	3	1.6
130	1	AI group	4	2	4	2	3	3
131	1	AI group	1	1	2	2	3	1.8
132	1	AI group	4	2	3	3	3	3
133	1	AI group	1	2	2	1	4	2
134	1	AI group	4	4	2	3	4	3.4
135	1	AI group	1	4	3	3	4	3
136	1	AI group	4	3	1	2	1	2.2
137	1	AI group	3	3	3	1	2	2.4
138	1	AI group	4	4	2	2	5	3.4
139	1	AI group	4	4	4	2	3	3.4
140	1	AI group	4	3	3	3	4	3.4
141	1	AI group	3	3	3	1	1	2.2
142	1	AI group	5	5	4	3	4	4.2
143	1	AI group	2	5	2	2	3	2.8
144	1	AI group	2	5	5	2	5	3.8
145	1	AI group	1	3	2	1	2	1.8
146	1	AI group	2	4	2	5	2	3
147	1	AI group	3	4	4	4	4	3.8
148	1	AI group	1	2	3	1	1	1.6
149	1	AI group	4	4	4	5	4	4.2
150	1	AI group	3	1	2	3	3	2.4
151	1	AI group	3	3	3	4	1	2.8
152	1	AI group	4	3	4	2	4	3.4
153	1	AI group	2	1	3	1	1	1.6
154	1	AI group	1	1	2	1	3	1.6
155	1	AI group	4	3	3	1	2	2.6
156	1	AI group	4	3	5	3	4	3.8
157	1	AI group	5	2	4	3	3	3.4
158	1	AI group	1	3	4	3	2	2.6
159	1	AI group	3	3	3	2	1	2.4
160	1	AI group	3	4	4	4	2	3.4
161	1	AI group	4	4	1	1	2	2.4
162	1	AI group	3	2	1	1	1	1.6
163	1	AI group	3	1	1	3	3	2.2
164	1	AI group	2	2	4	4	3	3
165	1	AI group	5	4	4	3	4	4
166	1	AI group	3	5	5	5	3	4.2
167	1	AI group	2	3	3	1	3	2.4
168	1	AI group	5	3	3	4	4	3.8
169	1	AI group	1	1	3	2	1	1.6
170	1	AI group	1	1	2	1	3	1.6
171	1	AI group	1	1	2	1	2	1.4
172	1	AI group	3	2	2	3	1	2.2
173	1	AI group	2	2	2	1	1	1.6
174	1	AI group	1	1	2	1	1	1.2
175	1	AI group	3	2	1	4	4	2.8
176	1	AI group	1	2	1	1	1	1.2
177	1	AI group	2	2	3	2	4	2.6
178	1	AI group	3	1	4	4	2	2.8
179	1	AI group	3	3	2	3	1	2.4
180	1	AI group	5	5	3	5	5	4.6
181	1	AI group	4	1	3	4	3	3
182	1	AI group	4	5	3	5	4	4.2
183	1	AI group	1	1	4	4	3	2.6
184	1	AI group	3	5	5	3	5	4.2
185	1	AI group	4	1	1	3	1	2
186	1	AI group	3	3	4	2	3	3
187	1	AI group	2	3	4	1	3	2.6
188	1	AI group	3	1	2	2	3	2.2
189	1	AI group	5	2	3	4	3	3.4
190	1	AI group	1	2	1	4	3	2.2
191	1	AI group	2	3	4	3	5	3.4
192	1	AI group	3	4	3	5	4	3.8
193	1	AI group	5	4	5	5	4	4.6
194	1	AI group	5	5	4	3	4	4.2
195	1	AI group	2	5	3	4	4	3.6
196	1	AI group	5	4	3	4	4	4
197	1	AI group	1	2	2	2	3	2
198	1	AI group	2	2	2	5	4	3
199	1	AI group	1	1	1	2	2	1.4
200	1	AI group	4	2	4	2	3	3
201	1	AI group	3	1	3	1	3	2.2
202	1	AI group	5	3	5	4	3	4
203	1	AI group	2	3	2	4	2	2.6
204	1	AI group	1	3	1	1	3	1.8
205	1	AI group	4	3	4	3	1	3
206	1	AI group	3	1	2	2	3	2.2
207	1	AI group	4	3	5	4	2	3.6
208	1	AI group	2	2	2	4	3	2.6
209	1	AI group	2	2	5	5	3	3.4
210	1	AI group	2	2	2	2	2	2
211	1	AI group	1	2	3	3	2	2.2
212	1	AI group	4	3	2	1	4	2.8
213	1	AI group	3	3	5	3	4	3.6
214	1	AI group	5	2	5	4	5	4.2
215	1	AI group	5	4	4	3	3	3.8
216	1	AI group	4	2	3	2	1	2.4
217	1	AI group	1	4	1	1	2	1.8
218	1	AI group	1	2	3	1	2	1.8
219	1	AI group	4	4	2	1	2	2.6
220	1	AI group	2	2	2	3	2	2.2
221	1	AI group	1	1	2	1	1	1.2
222	1	AI group	2	3	5	4	3	3.4
223	1	AI group	4	4	3	3	4	3.6
224	1	AI group	1	3	3	3	3	2.6
225	1	AI group	2	3	3	1	3	2.4
226	1	AI group	4	5	2	2	5	3.6
227	1	AI group	2	5	3	4	3	3.4
228	1	AI group	1	4	1	2	2	2
229	1	AI group	3	3	4	3	5	3.6
230	1	AI group	1	1	1	3	3	1.8
231	1	AI group	2	2	5	4	5	3.6
232	1	AI group	3	4	3	4	4	3.6
233	1	AI group	3	2	2	1	3	2.2
234	1	AI group	3	4	3	3	4	3.4
235	1	AI group	4	4	3	2	4	3.4
236	1	AI group	1	1	2	3	3	2
237	1	AI group	2	2	1	1	2	1.6
238	1	AI group	4	3	5	2	4	3.6
239	1	AI group	2	3	3	2	3	2.6
240	1	AI group	5	3	5	5	5	4.6
241	1	AI group	2	1	2	1	1	1.4
242	1	AI group	1	2	3	3	3	2.4
243	1	AI group	2	5	3	5	3	3.6
244	1	AI group	3	3	3	5	3	3.4
245	1	AI group	3	1	1	1	1	1.4
246	1	AI group	3	2	3	4	3	3
247	1	AI group	4	5	5	5	2	4.2
248	1	AI group	3	1	1	2	1	1.6
249	1	AI group	1	2	3	1	1	1.6
250	1	AI group	5	3	3	4	5	4
251	1	AI group	3	1	1	2	2	1.8
252	1	AI group	3	3	1	1	1	1.8
253	1	AI group	3	3	4	3	4	3.4
254	1	AI group	2	1	1	1	2	1.4
255	1	AI group	1	3	4	2	3	2.6
256	1	AI group	4	5	4	5	3	4.2
257	1	AI group	2	4	4	4	5	3.8
258	1	AI group	1	3	1	1	2	1.6
259	1	AI group	3	4	1	1	2	2.2
260	1	AI group	5	4	5	3	3	4
261	1	AI group	1	3	2	1	2	1.8
262	1	AI group	2	2	1	2	2	1.8
263	1	AI group	3	4	2	4	3	3.2
264	1	AI group	1	1	1	2	2	1.4
265	1	AI group	4	2	2	2	3	2.6
266	1	AI group	1	3	1	2	1	1.6
267	1	AI group	2	4	5	3	5	3.8
268	1	AI group	4	1	1	1	4	2.2
269	1	AI group	1	2	4	2	4	2.6
270	1	AI group	3	3	1	1	2	2
271	1	AI group	2	4	3	1	1	2.2
272	1	AI group	1	1	1	3	3	1.8
273	1	AI group	2	2	5	2	3	2.8
274	1	AI group	4	4	5	3	3	3.8
275	1	AI group	1	3	2	3	1	2
276	1	AI group	1	1	3	3	1	1.8
277	1	AI group	1	1	1	1	1	1
278	1	AI group	3	3	3	5	3	3.4
279	1	AI group	5	5	5	2	3	4
280	1	AI group	3	2	4	1	1	2.2
281	1	AI group	2	2	3	3	2	2.4
282	1	AI group	5	4	4	2	5	4
283	1	AI group	3	3	5	4	5	4
284	1	AI group	5	4	4	5	5	4.6
285	1	AI group	2	1	2	2	1	1.6
286	1	AI group	4	2	2	4	2	2.8
287	1	AI group	3	4	3	3	4	3.4
288	1	AI group	4	3	2	2	4	3
289	1	AI group	3	1	2	2	3	2.2
290	1	AI group	3	4	3	3	2	3
291	1	AI group	3	5	3	3	5	3.8
292	1	AI group	3	2	3	2	2	2.4
293	1	AI group	4	2	4	4	2	3.2
294	1	AI group	3	3	4	4	3	3.4
295	1	AI group	3	2	1	1	3	2
296	1	AI group	2	2	3	2	4	2.6
297	1	AI group	2	1	2	1	1	1.4
298	1	AI group	1	3	2	3	2	2.2
299	1	AI group	4	4	4	2	4	3.6
300	1	AI group	4	1	4	1	1	2.2
301	1	AI group	4	3	3	3	5	3.6
302	1	AI group	3	4	3	4	5	3.8
303	1	AI group	2	2	4	5	2	3
304	1	AI group	5	2	2	4	5	3.6
305	1	AI group	1	1	4	2	2	2
306	1	AI group	4	3	5	2	4	3.6
307	1	AI group	1	4	2	3	3	2.6
308	1	AI group	1	3	3	3	1	2.2
309	1	AI group	2	2	2	2	1	1.8
310	1	AI group	4	2	3	2	3	2.8
311	1	AI group	2	3	2	2	3	2.4
312	1	AI group	4	4	4	2	4	3.6
313	1	AI group	4	3	3	3	3	3.2
314	1	AI group	1	3	1	3	3	2.2
315	1	AI group	2	5	4	3	2	3.2
316	1	AI group	2	2	3	2	5	2.8
317	1	AI group	1	1	1	1	1	1
318	1	AI group	1	2	2	1	4	2
319	1	AI group	3	5	3	3	4	3.6
320	1	AI group	4	3	2	2	3	2.8
321	1	AI group	4	4	2	3	2	3
322	1	AI group	2	4	4	2	4	3.2
323	1	AI group	4	2	4	3	4	3.4
324	1	AI group	4	1	1	1	2	1.8
325	1	AI group	1	3	1	1	2	1.6
326	1	AI group	3	1	3	1	2	2
327	1	AI group	5	5	3	4	5	4.4
328	1	AI group	2	4	2	5	3	3.2
329	1	AI group	4	4	1	1	3	2.6
330	1	AI group	2	2	3	2	3	2.4
331	1	AI group	2	5	2	3	2	2.8
332	1	AI group	3	1	1	1	3	1.8
333	1	AI group	4	2	3	4	3	3.2
334	1	AI group	4	4	5	3	2	3.6
335	1	AI group	3	2	2	4	1	2.4
336	1	AI group	1	1	1	3	1	1.4
337	1	AI group	3	1	2	4	3	2.6
338	1	AI group	2	5	4	4	4	3.8
339	1	AI group	4	3	5	3	4	3.8
340	1	AI group	4	3	3	2	4	3.2
341	1	AI group	2	5	2	4	5	3.6
342	1	AI group	1	1	1	1	3	1.4
343	1	AI group	4	1	2	3	2	2.4
344	1	AI group	4	2	2	2	1	2.2
345	1	AI group	3	1	3	1	4	2.4
346	1	AI group	5	4	4	5	2	4
347	1	AI group	5	4	5	2	3	3.8
348	1	AI group	1	2	2	1	1	1.4
349	1	AI group	2	3	2	1	1	1.8
350	1	AI group	5	2	3	3	3	3.2
351	1	AI group	1	4	2	1	3	2.2
352	1	AI group	1	1	1	3	1	1.4
353	1	AI group	1	4	2	3	2	2.4
354	1	AI group	2	4	2	2	4	2.8
355	1	AI group	1	2	4	4	1	2.4
356	1	AI group	3	2	3	3	1	2.4
357	1	AI group	3	2	1	4	2	2.4
358	1	AI group	2	3	2	1	4	2.4
359	1	AI group	3	2	1	1	1	1.6
360	1	AI group	4	2	2	3	2	2.6
361	1	AI group	2	3	1	1	3	2
362	1	AI group	4	3	2	4	2	3
363	1	AI group	2	2	4	4	2	2.8
364	1	AI group	4	4	2	4	2	3.2
365	1	AI group	1	2	1	1	3	1.6
366	1	AI group	4	3	5	3	3	3.6
367	1	AI group	4	1	4	4	4	3.4
368	1	AI group	2	5	5	2	3	3.4
369	1	AI group	1	3	3	4	3	2.8
370	1	AI group	4	2	5	3	2	3.2
371	1	AI group	4	4	2	3	1	2.8
372	1	AI group	2	2	1	1	1	1.4
373	1	AI group	1	2	1	1	1	1.2
374	1	AI group	3	2	2	1	1	1.8
375	1	AI group	3	1	1	2	1	1.6
376	1	AI group	1	3	4	2	1	2.2
377	1	AI group	2	1	3	4	4	2.8
378	1	AI group	3	4	1	3	4	3
379	1	AI group	1	1	2	1	1	1.2
380	1	AI group	3	1	3	3	3	2.6
381	1	AI group	5	5	4	5	3	4.4
382	1	AI group	3	4	2	3	2	2.8
383	1	AI group	3	4	2	1	2	2.4
384	1	AI group	4	1	4	2	1	2.4
385	1	AI group	2	4	3	2	4	3
386	1	AI group	3	4	1	3	2	2.6
387	1	AI group	5	2	3	4	2	3.2
388	1	AI group	2	1	4	1	1	1.8
389	1	AI group	3	4	2	3	4	3.2
390	1	AI group	1	1	1	2	1	1.2
391	1	AI group	3	1	1	1	1	1.4
392	1	AI group	3	5	3	2	4	3.4
393	1	AI group	3	5	4	2	4	3.6
394	1	AI group	1	1	3	1	1	1.4
395	1	AI group	4	4	5	5	2	4
396	1	AI group	2	3	2	2	1	2
397	1	AI group	5	4	5	3	2	3.8
398	1	AI group	4	1	1	3	1	2
399	1	AI group	2	2	2	3	3	2.4
400	1	AI group	1	4	1	4	4	2.8
401	1	AI group	1	2	3	2	2	2
402	1	AI group	3	3	3	3	1	2.6
403	1	AI group	4	5	5	3	5	4.4
404	1	AI group	3	3	4	2	4	3.2
405	1	AI group	1	1	4	1	4	2.2
406	1	AI group	4	3	3	2	4	3.2
407	1	AI group	2	5	4	5	3	3.8
408	1	AI group	3	2	4	3	3	3
409	1	AI group	5	2	4	5	3	3.8
410	1	AI group	4	4	1	3	3	3
411	1	AI group	1	2	4	4	2	2.6
412	1	AI group	2	2	1	4	4	2.6
413	1	AI group	3	4	4	3	4	3.6
414	1	AI group	2	1	1	3	1	1.6
415	1	AI group	4	4	4	3	3	3.6
416	1	AI group	4	4	3	4	2	3.4
417	1	AI group	1	1	2	2	2	1.6
418	1	AI group	2	3	2	2	5	2.8
419	1	AI group	2	3	3	3	2	2.6
420	1	AI group	4	2	4	4	2	3.2
421	1	AI group	2	1	1	1	4	1.8
422	1	AI group	3	4	3	3	4	3.4
423	1	AI group	4	3	4	1	1	2.6
424	1	AI group	5	3	5	4	5	4.4
425	1	AI group	3	3	3	4	5	3.6
426	1	AI group	1	3	3	3	3	2.6
427	1	AI group	1	1	2	1	1	1.2
428	1	AI group	3	1	3	1	3	2.2
429	1	AI group	3	4	4	3	4	3.6
430	1	AI group	1	2	2	2	4	2.2
431	1	AI group	1	1	3	1	1	1.4
432	1	AI group	4	2	2	3	2	2.6
433	1	AI group	2	2	1	3	3	2.2
434	1	AI group	1	3	1	3	3	2.2
435	1	AI group	3	2	2	2	3	2.4
436	1	AI group	1	2	2	2	1	1.6
437	1	AI group	1	3	1	3	2	2
438	1	AI group	1	1	3	1	1	1.4
439	1	AI group	1	1	1	2	3	1.6
440	1	AI group	1	1	2	3	3	2
441	1	AI group	4	2	4	4	4	3.6
442	1	AI group	2	2	5	4	2	3
443	1	AI group	2	5	2	4	4	3.4
444	1	AI group	3	3	4	4	4	3.6
445	1	AI group	4	2	4	4	4	3.6
446	1	Traditional group	1	2	1	1	1	1.2
447	1	Traditional group	3	3	3	2	2	2.6
448	1	Traditional group	2	2	3	2	3	2.4
449	1	Traditional group	3	3	3	3	3	3
450	1	Traditional group	3	1	2	1	1	1.6
451	1	Traditional group	2	2	2	2	2	2
452	1	Traditional group	2	2	2	4	3	2.6
453	1	Traditional group	3	2	1	3	2	2.2
454	1	Traditional group	4	2	2	4	4	3.2
455	1	Traditional group	1	3	1	1	2	1.6
456	1	Traditional group	1	1	1	1	1	1
457	1	Traditional group	1	2	3	2	1	1.8
458	1	Traditional group	1	2	2	2	1	1.6
459	1	Traditional group	3	4	2	2	2	2.6
460	1	Traditional group	1	3	1	2	3	2
461	1	Traditional group	4	4	5	5	5	4.6
462	1	Traditional group	5	3	3	5	5	4.2
463	1	Traditional group	2	4	2	3	2	2.6
464	1	Traditional group	4	2	2	4	2	2.8
465	1	Traditional group	1	1	3	1	1	1.4
466	1	Traditional group	3	3	4	2	2	2.8
467	1	Traditional group	3	2	4	2	2	2.6
468	1	Traditional group	2	1	3	3	3	2.4
469	1	Traditional group	5	5	5	4	3	4.4
470	1	Traditional group	5	5	3	5	4	4.4
471	1	Traditional group	2	3	1	2	1	1.8
472	1	Traditional group	2	2	3	1	1	1.8
473	1	Traditional group	3	2	2	3	2	2.4
474	1	Traditional group	3	4	2	2	3	2.8
475	1	Traditional group	3	4	5	5	5	4.4
476	1	Traditional group	3	1	1	2	1	1.6
477	1	Traditional group	1	1	2	1	2	1.4
478	1	Traditional group	5	3	3	4	5	4
479	1	Traditional group	1	3	2	3	2	2.2
480	1	Traditional group	3	3	4	2	2	2.8
481	1	Traditional group	3	3	3	5	3	3.4
482	1	Traditional group	2	2	3	2	3	2.4
483	1	Traditional group	2	3	2	1	3	2.2
484	1	Traditional group	4	2	3	2	2	2.6
485	1	Traditional group	2	3	1	3	3	2.4
486	1	Traditional group	2	3	1	2	2	2
487	1	Traditional group	2	4	4	4	2	3.2
488	1	Traditional group	2	2	1	3	1	1.8
489	1	Traditional group	3	1	3	1	3	2.2
490	1	Traditional group	4	3	3	3	3	3.2
491	1	Traditional group	2	2	2	2	3	2.2
492	1	Traditional group	2	3	3	4	3	3
493	1	Traditional group	1	2	3	3	2	2.2
494	1	Traditional group	3	3	4	4	2	3.2
495	1	Traditional group	5	5	4	5	5	4.8
496	1	Traditional group	3	2	4	4	4	3.4
497	1	Traditional group	2	2	2	3	3	2.4
498	1	Traditional group	2	3	1	2	1	1.8
499	1	Traditional group	1	1	3	3	2	2
500	1	Traditional group	2	1	1	2	1	1.4
501	1	Traditional group	2	4	2	2	4	2.8
502	1	Traditional group	4	2	2	2	3	2.6
503	1	Traditional group	1	1	2	3	3	2
504	1	Traditional group	2	3	3	4	2	2.8
505	1	Traditional group	5	4	3	5	4	4.2
506	1	Traditional group	4	5	5	5	4	4.6
507	1	Traditional group	3	3	4	2	2	2.8
508	1	Traditional group	3	2	2	4	3	2.8
509	1	Traditional group	3	2	3	2	3	2.6
510	1	Traditional group	3	4	5	5	5	4.4
511	1	Traditional group	3	1	1	2	1	1.6
512	1	Traditional group	2	4	4	4	2	3.2
513	1	Traditional group	3	3	4	2	2	2.8
514	1	Traditional group	3	4	4	4	5	4
515	1	Traditional group	5	5	5	4	5	4.8
516	1	Traditional group	2	3	4	2	2	2.6
517	1	Traditional group	4	2	4	2	3	3
518	1	Traditional group	3	5	5	4	3	4
519	1	Traditional group	1	2	3	1	2	1.8
520	1	Traditional group	2	2	2	2	1	1.8
521	1	Traditional group	3	2	4	2	2	2.6
522	1	Traditional group	4	3	4	3	4	3.6
523	1	Traditional group	5	4	4	5	4	4.4
524	1	Traditional group	2	2	3	2	3	2.4
525	1	Traditional group	3	1	1	1	1	1.4
526	1	Traditional group	2	2	3	2	1	2
527	1	Traditional group	2	2	2	1	2	1.8
528	1	Traditional group	2	4	4	2	2	2.8
529	1	Traditional group	5	4	5	5	4	4.6
530	1	Traditional group	3	1	1	3	2	2
531	1	Traditional group	5	4	5	4	5	4.6
532	1	Traditional group	3	3	2	2	3	2.6
533	1	Traditional group	5	5	5	5	5	5
534	1	Traditional group	5	4	5	5	5	4.8
535	1	Traditional group	2	2	3	3	2	2.4
536	1	Traditional group	3	2	4	3	2	2.8
537	1	Traditional group	4	3	4	2	3	3.2
538	1	Traditional group	4	5	4	5	4	4.4
539	1	Traditional group	3	4	4	5	4	4
540	1	Traditional group	1	1	2	1	1	1.2
541	1	Traditional group	3	4	2	3	4	3.2
542	1	Traditional group	2	2	3	3	2	2.4
543	1	Traditional group	2	2	2	3	3	2.4
544	1	Traditional group	5	5	5	5	4	4.8
545	1	Traditional group	3	3	3	5	4	3.6
546	1	Traditional group	3	5	4	5	5	4.4
547	1	Traditional group	2	1	1	1	3	1.6
548	1	Traditional group	4	3	3	4	4	3.6
549	1	Traditional group	2	4	4	3	3	3.2
550	1	Traditional group	2	3	1	1	2	1.8
551	1	Traditional group	1	1	2	2	1	1.4
552	1	Traditional group	5	5	4	5	5	4.8
553	1	Traditional group	2	2	3	3	2	2.4
554	1	Traditional group	4	3	2	3	3	3
555	1	Traditional group	4	3	3	3	3	3.2
556	1	Traditional group	1	1	3	2	2	1.8
557	1	Traditional group	4	4	4	2	2	3.2
558	1	Traditional group	1	2	2	3	2	2
559	1	Traditional group	4	2	2	3	3	2.8
560	1	Traditional group	3	2	3	2	2	2.4
561	1	Traditional group	2	2	4	3	4	3
562	1	Traditional group	4	5	5	5	4	4.6
563	1	Traditional group	2	3	2	4	2	2.6
564	1	Traditional group	2	2	2	1	3	2
565	1	Traditional group	2	2	2	4	2	2.4
566	1	Traditional group	3	3	3	4	3	3.2
567	1	Traditional group	2	2	3	3	2	2.4
568	1	Traditional group	4	4	5	5	4	4.4
569	1	Traditional group	5	4	4	4	3	4
570	1	Traditional group	3	5	3	3	4	3.6
571	1	Traditional group	3	2	3	3	1	2.4
572	1	Traditional group	5	5	4	4	4	4.4
573	1	Traditional group	3	4	4	4	3	3.6
574	1	Traditional group	3	3	2	3	1	2.4
575	1	Traditional group	5	4	5	4	4	4.4
576	1	Traditional group	3	3	3	2	4	3
577	1	Traditional group	2	3	4	3	2	2.8
578	1	Traditional group	2	2	2	3	3	2.4
579	1	Traditional group	4	5	5	4	5	4.6
580	1	Traditional group	3	3	4	2	2	2.8
581	1	Traditional group	3	5	4	4	4	4
582	1	Traditional group	2	3	3	3	3	2.8
583	1	Traditional group	2	2	3	2	3	2.4
584	1	Traditional group	4	5	4	5	5	4.6
585	1	Traditional group	3	2	3	3	3	2.8
586	1	Traditional group	3	1	3	1	3	2.2
587	1	Traditional group	2	3	2	3	2	2.4
588	1	Traditional group	2	2	3	2	3	2.4
589	1	Traditional group	5	4	5	3	4	4.2
590	1	Traditional group	2	1	1	3	2	1.8
591	1	Traditional group	5	3	5	3	4	4
592	1	Traditional group	5	3	4	5	4	4.2
593	1	Traditional group	3	3	3	1	1	2.2
594	1	Traditional group	4	3	5	4	5	4.2
595	1	Traditional group	1	3	3	1	3	2.2
596	1	Traditional group	3	4	3	2	4	3.2
597	1	Traditional group	5	4	5	5	5	4.8
598	1	Traditional group	3	2	2	1	2	2
599	1	Traditional group	1	3	3	3	2	2.4
600	1	Traditional group	3	4	2	2	2	2.6
601	1	Traditional group	4	4	5	4	5	4.4
602	1	Traditional group	4	4	5	5	3	4.2
603	1	Traditional group	3	2	3	2	4	2.8
604	1	Traditional group	2	3	3	2	1	2.2
605	1	Traditional group	3	3	5	5	5	4.2
606	1	Traditional group	2	4	2	3	4	3
607	1	Traditional group	1	2	1	3	3	2
608	1	Traditional group	4	4	3	2	2	3
609	1	Traditional group	3	2	3	3	3	2.8
610	1	Traditional group	5	4	4	3	5	4.2
611	1	Traditional group	3	3	4	3	3	3.2
612	1	Traditional group	1	2	2	1	2	1.6
613	1	Traditional group	4	5	5	4	5	4.6
614	1	Traditional group	2	1	3	1	2	1.8
615	1	Traditional group	3	3	1	3	2	2.4
616	1	Traditional group	2	4	3	2	4	3
617	1	Traditional group	4	4	2	2	4	3.2
618	1	Traditional group	2	2	1	1	1	1.4
619	1	Traditional group	2	1	2	1	1	1.4
620	1	Traditional group	3	2	3	2	2	2.4
621	1	Traditional group	3	2	1	1	3	2
622	1	Traditional group	3	3	4	4	4	3.6
623	1	Traditional group	2	2	2	3	3	2.4
624	1	Traditional group	3	4	2	4	3	3.2
625	1	Traditional group	5	5	4	5	5	4.8
626	1	Traditional group	2	3	2	2	3	2.4
627	1	Traditional group	2	2	3	4	3	2.8
628	1	Traditional group	2	3	2	4	3	2.8
629	1	Traditional group	4	4	5	5	4	4.4
630	1	Traditional group	4	2	3	3	2	2.8
631	1	Traditional group	2	3	3	4	2	2.8
632	1	Traditional group	2	2	4	2	4	2.8
633	1	Traditional group	2	3	3	3	3	2.8
634	1	Traditional group	3	2	3	4	2	2.8
635	1	Traditional group	3	2	2	4	3	2.8
636	1	Traditional group	4	3	3	2	4	3.2
637	1	Traditional group	4	4	2	4	2	3.2
638	1	Traditional group	4	4	5	5	4	4.4
639	1	Traditional group	4	3	3	2	4	3.2
640	1	Traditional group	4	4	4	5	5	4.4
641	1	Traditional group	2	3	2	4	3	2.8
642	1	Traditional group	2	3	2	2	2	2.2
643	1	Traditional group	4	2	2	4	4	3.2
644	1	Traditional group	2	1	3	3	1	2
645	1	Traditional group	2	3	2	4	3	2.8
646	1	Traditional group	2	2	2	2	2	2
647	1	Traditional group	5	4	4	5	4	4.4
648	1	Traditional group	2	3	4	2	3	2.8
649	1	Traditional group	2	1	1	2	2	1.6
650	1	Traditional group	2	4	3	3	2	2.8
651	1	Traditional group	2	2	2	2	2	2
652	1	Traditional group	3	4	3	4	4	3.6
653	1	Traditional group	3	3	3	3	4	3.2
654	1	Traditional group	4	2	3	3	2	2.8
655	1	Traditional group	3	5	4	5	5	4.4
656	1	Traditional group	3	3	4	2	3	3
657	1	Traditional group	2	2	2	3	3	2.4
658	1	Traditional group	5	4	5	4	4	4.4
659	1	Traditional group	3	3	4	3	5	3.6
660	1	Traditional group	3	4	3	5	5	4
661	1	Traditional group	3	4	2	2	4	3
662	1	Traditional group	2	4	2	2	2	2.4
663	1	Traditional group	1	1	1	2	3	1.6
664	1	Traditional group	3	2	3	4	3	3
665	1	Traditional group	3	3	2	3	1	2.4
666	1	Traditional group	1	2	2	2	1	1.6
667	1	Traditional group	3	5	3	3	4	3.6
668	1	Traditional group	2	2	3	2	3	2.4
669	1	Traditional group	3	3	2	1	2	2.2
670	1	Traditional group	2	2	2	4	3	2.6
671	1	Traditional group	3	3	2	4	4	3.2
672	1	Traditional group	4	4	3	3	4	3.6
673	1	Traditional group	3	3	3	3	3	3
674	1	Traditional group	3	5	3	4	3	3.6
675	1	Traditional group	1	2	3	3	1	2
676	1	Traditional group	4	2	3	4	3	3.2
677	1	Traditional group	4	3	5	5	3	4
678	1	Traditional group	3	4	3	2	2	2.8
679	1	Traditional group	4	5	5	5	4	4.6
680	1	Traditional group	4	4	5	5	5	4.6
681	1	Traditional group	3	3	2	2	1	2.2
682	1	Traditional group	2	2	1	2	1	1.6
683	1	Traditional group	2	2	2	4	4	2.8
684	1	Traditional group	4	3	2	2	2	2.6
685	1	Traditional group	3	5	5	4	5	4.4
686	1	Traditional group	2	3	1	3	3	2.4
687	1	Traditional group	4	4	4	2	2	3.2
688	1	Traditional group	4	4	3	4	3	3.6
689	1	Traditional group	5	5	4	5	4	4.6
690	1	Traditional group	3	3	3	2	1	2.4
691	1	Traditional group	2	4	2	2	2	2.4
692	1	Traditional group	2	3	4	3	4	3.2
693	1	Traditional group	3	2	2	3	2	2.4
694	1	Traditional group	4	4	4	3	3	3.6
695	1	Traditional group	4	3	4	3	2	3.2
696	1	Traditional group	1	1	1	3	1	1.4
697	1	Traditional group	2	2	2	3	3	2.4
698	1	Traditional group	3	3	3	3	3	3
699	1	Traditional group	2	2	2	2	1	1.8
700	1	Traditional group	3	2	2	3	2	2.4
701	1	Traditional group	5	5	5	4	4	4.6
702	1	Traditional group	5	5	5	3	5	4.6
703	1	Traditional group	2	2	3	3	1	2.2
704	1	Traditional group	4	4	2	3	3	3.2
705	1	Traditional group	5	5	3	3	4	4
706	1	Traditional group	1	2	2	3	1	1.8
707	1	Traditional group	1	2	2	2	1	1.6
708	1	Traditional group	4	4	4	5	5	4.4
709	1	Traditional group	1	2	1	2	3	1.8
710	1	Traditional group	2	4	3	4	2	3
711	1	Traditional group	2	1	3	2	1	1.8
712	1	Traditional group	5	3	5	4	5	4.4
713	1	Traditional group	3	3	3	2	3	2.8
714	1	Traditional group	4	4	4	2	4	3.6
715	1	Traditional group	2	2	1	2	1	1.6
716	1	Traditional group	3	2	2	4	3	2.8
717	1	Traditional group	2	2	1	3	3	2.2
718	1	Traditional group	2	3	4	4	3	3.2
719	1	Traditional group	4	5	5	5	3	4.4
720	1	Traditional group	3	2	2	2	1	2
721	1	Traditional group	3	1	1	3	3	2.2
722	1	Traditional group	1	1	2	1	1	1.2
723	1	Traditional group	2	3	4	4	3	3.2
724	1	Traditional group	2	4	2	4	2	2.8
725	1	Traditional group	3	3	1	2	3	2.4
726	1	Traditional group	3	4	3	4	4	3.6
727	1	Traditional group	4	5	3	5	3	4
728	1	Traditional group	5	5	5	5	5	5
729	1	Traditional group	5	4	4	3	3	3.8
730	1	Traditional group	3	2	4	4	2	3
731	1	Traditional group	4	3	4	5	4	4
732	1	Traditional group	3	4	3	3	3	3.2
733	1	Traditional group	3	3	3	3	4	3.2
734	1	Traditional group	3	1	1	3	1	1.8
735	1	Traditional group	3	4	2	3	3	3
736	1	Traditional group	5	4	5	3	5	4.4
737	1	Traditional group	2	1	1	3	3	2
738	1	Traditional group	4	5	5	5	4	4.6
739	1	Traditional group	2	3	2	3	4	2.8
740	1	Traditional group	2	4	3	4	2	3
741	1	Traditional group	4	4	4	3	3	3.6
742	1	Traditional group	1	2	2	2	1	1.6
743	1	Traditional group	4	4	3	4	5	4
744	1	Traditional group	3	3	4	5	4	3.8
745	1	Traditional group	4	5	5	3	5	4.4
746	1	Traditional group	4	3	4	3	2	3.2
747	1	Traditional group	3	4	4	4	4	3.8
748	1	Traditional group	3	4	4	4	5	4
749	1	Traditional group	3	4	5	3	4	3.8
750	1	Traditional group	3	4	3	3	2	3
751	1	Traditional group	4	4	2	3	3	3.2
752	1	Traditional group	2	3	2	4	2	2.6
753	1	Traditional group	2	3	3	3	2	2.6
754	1	Traditional group	3	3	4	3	2	3
755	1	Traditional group	2	4	4	2	4	3.2
756	1	Traditional group	3	3	4	3	2	3
757	1	Traditional group	3	5	4	4	3	3.8
758	1	Traditional group	2	2	2	3	3	2.4
759	1	Traditional group	3	2	1	1	1	1.6
760	1	Traditional group	5	5	5	4	4	4.6
761	1	Traditional group	4	4	3	4	4	3.8
762	1	Traditional group	1	3	1	3	1	1.8
763	1	Traditional group	2	4	2	2	3	2.6
764	1	Traditional group	5	4	5	5	4	4.6
765	1	Traditional group	2	4	4	2	4	3.2
766	1	Traditional group	3	4	2	4	2	3
767	1	Traditional group	4	2	3	4	3	3.2
768	1	Traditional group	5	4	3	5	5	4.4
769	1	Traditional group	2	3	2	3	2	2.4
770	1	Traditional group	3	1	3	3	3	2.6
771	1	Traditional group	3	1	1	2	1	1.6
772	1	Traditional group	3	4	4	4	4	3.8
773	1	Traditional group	5	5	3	5	5	4.6
774	1	Traditional group	3	3	2	3	3	2.8
775	1	Traditional group	2	3	2	2	4	2.6
776	1	Traditional group	3	3	3	5	5	3.8
777	1	Traditional group	2	3	2	1	3	2.2
778	1	Traditional group	3	4	4	3	2	3.2
779	1	Traditional group	3	2	2	3	2	2.4
780	1	Traditional group	2	2	4	3	2	2.6
781	1	Traditional group	3	2	2	3	2	2.4
782	1	Traditional group	3	3	2	2	2	2.4
783	1	Traditional group	4	4	5	3	4	4
784	1	Traditional group	3	5	5	4	5	4.4
785	1	Traditional group	5	5	4	3	3	4
786	1	Traditional group	3	4	5	3	4	3.8
787	1	Traditional group	2	2	3	3	3	2.6
788	1	Traditional group	3	3	2	4	3	3
789	1	Traditional group	4	3	2	2	3	2.8
790	1	Traditional group	3	3	2	3	4	3
791	1	Traditional group	5	4	4	4	3	4
792	1	Traditional group	4	4	3	4	4	3.8
793	1	Traditional group	1	2	2	3	1	1.8
794	1	Traditional group	2	3	2	2	1	2
795	1	Traditional group	3	4	3	4	4	3.6
796	1	Traditional group	3	3	1	3	2	2.4
797	1	Traditional group	3	3	1	2	3	2.4
798	1	Traditional group	4	3	3	2	3	3
799	1	Traditional group	3	2	4	3	3	3
800	1	Traditional group	3	3	4	4	2	3.2
801	1	Traditional group	3	4	2	2	4	3
802	1	Traditional group	2	4	4	3	2	3
803	1	Traditional group	2	3	3	2	2	2.4
804	1	Traditional group	1	3	1	2	3	2
805	1	Traditional group	4	2	4	2	4	3.2
806	1	Traditional group	3	4	2	4	3	3.2
807	1	Traditional group	4	4	3	3	2	3.2
808	1	Traditional group	4	4	4	3	3	3.6
809	1	Traditional group	5	4	4	5	4	4.4
810	1	Traditional group	2	3	2	3	2	2.4
811	1	Traditional group	3	4	4	5	4	4
812	1	Traditional group	2	3	3	2	4	2.8
813	1	Traditional group	3	5	5	4	5	4.4
814	1	Traditional group	2	4	2	3	3	2.8
815	1	Traditional group	4	4	4	2	2	3.2
816	1	Traditional group	2	3	3	3	3	2.8
817	1	Traditional group	2	2	3	2	4	2.6
818	1	Traditional group	3	1	1	2	1	1.6
819	1	Traditional group	2	3	4	3	2	2.8
820	1	Traditional group	1	2	2	2	2	1.8
821	1	Traditional group	2	2	2	4	4	2.8
822	1	Traditional group	4	3	2	2	4	3
823	1	Traditional group	2	3	3	3	2	2.6
824	1	Traditional group	2	1	1	1	1	1.2
825	1	Traditional group	2	4	3	3	4	3.2
826	1	Traditional group	4	4	5	5	5	4.6
827	1	Traditional group	2	4	2	4	4	3.2
828	1	Traditional group	4	2	4	2	4	3.2
829	1	Traditional group	2	2	4	4	2	2.8
830	1	Traditional group	5	4	4	3	3	3.8
831	1	Traditional group	3	3	2	3	4	3
832	1	Traditional group	5	4	5	5	4	4.6
833	1	Traditional group	2	4	4	3	2	3
834	1	Traditional group	5	5	5	5	4	4.8
835	1	Traditional group	1	3	2	3	2	2.2
836	1	Traditional group	2	1	2	1	3	1.8
837	1	Traditional group	5	5	4	4	4	4.4
838	1	Traditional group	3	4	4	5	4	4
839	1	Traditional group	3	3	3	2	2	2.6
840	1	Traditional group	5	3	5	4	3	4
841	1	Traditional group	2	3	4	4	3	3.2
842	1	Traditional group	2	3	2	2	4	2.6
843	1	Traditional group	2	3	2	2	2	2.2
844	1	Traditional group	3	4	2	3	2	2.8
845	1	Traditional group	3	3	2	3	2	2.6
846	1	Traditional group	3	3	3	2	1	2.4
847	1	Traditional group	3	2	1	1	3	2
848	1	Traditional group	3	4	4	4	4	3.8
849	1	Traditional group	5	5	4	4	5	4.6
850	1	Traditional group	4	4	3	2	3	3.2
851	1	Traditional group	4	2	4	3	3	3.2
852	1	Traditional group	5	5	3	4	4	4.2
853	1	Traditional group	3	2	3	3	2	2.6
854	1	Traditional group	4	4	4	5	5	4.4
855	1	Traditional group	3	2	2	3	4	2.8
856	1	Traditional group	2	2	3	4	4	3
857	1	Traditional group	2	2	4	3	4	3
858	1	Traditional group	4	4	5	5	5	4.6
859	1	Traditional group	1	1	2	3	1	1.6
860	1	Traditional group	4	5	5	5	5	4.8
861	1	Traditional group	3	2	2	3	3	2.6
862	1	Traditional group	1	3	1	2	2	1.8
863	1	Traditional group	3	4	4	5	4	4
864	1	Traditional group	4	3	3	3	3	3.2
865	1	Traditional group	5	5	5	5	5	5
866	1	Traditional group	4	3	3	3	3	3.2
867	1	Traditional group	2	2	3	3	3	2.6
868	1	Traditional group	3	3	2	4	3	3
869	1	Traditional group	5	5	5	5	5	5
870	1	Traditional group	4	5	4	5	5	4.6
871	1	Traditional group	1	3	2	1	3	2
872	1	Traditional group	2	1	3	3	2	2.2
873	1	Traditional group	2	1	1	2	1	1.4
874	1	Traditional group	4	5	4	4	5	4.4
875	1	Traditional group	3	2	4	3	4	3.2
876	1	Traditional group	2	3	4	3	3	3
877	1	Traditional group	4	4	4	2	2	3.2
878	1	Traditional group	3	3	1	3	2	2.4
879	1	Traditional group	1	3	2	1	3	2
880	1	Traditional group	5	4	3	5	4	4.2
881	1	Traditional group	2	3	1	1	1	1.6
882	1	Traditional group	2	3	1	2	3	2.2
883	1	Traditional group	3	3	2	3	1	2.4
884	1	Traditional group	2	1	2	3	2	2
885	1	Traditional group	1	1	3	2	1	1.6
886	1	Traditional group	5	5	5	4	4	4.6
887	1	Traditional group	5	5	4	5	4	4.6
888	1	Traditional group	4	4	5	3	3	3.8
889	1	Traditional group	5	5	5	4	5	4.8
890	1	Traditional group	5	5	5	4	4	4.6
1	2	AI group	2	4	1	3	3	2.6
2	2	AI group	2	2	2	4	4	2.8
3	2	AI group	3	4	3	2	4	3.2
4	2	AI group	2	3	3	3	3	2.8
5	2	AI group	3	4	1	2	2	2.4
6	2	AI group	4	4	2	3	3	3.2
7	2	AI group	1	1	2	4	4	2.4
8	2	AI group	3	2	4	3	2	2.8
9	2	AI group	5	3	5	5	5	4.6
10	2	AI group	5	3	2	2	5	3.4
11	2	AI group	2	2	3	3	2	2.4
12	2	AI group	5	3	5	5	3	4.2
13	2	AI group	4	3	5	5	4	4.2
14	2	AI group	2	3	5	2	5	3.4
15	2	AI group	3	5	5	3	3	3.8
16	2	AI group	3	5	4	5	5	4.4
17	2	AI group	3	4	4	5	5	4.2
18	2	AI group	1	4	3	3	1	2.4
19	2	AI group	5	4	2	2	2	3
20	2	AI group	4	3	1	2	2	2.4
21	2	AI group	4	5	5	5	3	4.4
22	2	AI group	3	4	3	4	3	3.4
23	2	AI group	4	5	4	4	5	4.4
24	2	AI group	4	1	2	4	2	2.6
25	2	AI group	3	5	5	2	5	4
26	2	AI group	3	5	4	4	4	4
27	2	AI group	2	4	4	4	4	3.6
28	2	AI group	5	5	5	4	4	4.6
29	2	AI group	1	4	3	1	3	2.4
30	2	AI group	5	2	4	5	2	3.6
31	2	AI group	2	3	3	2	2	2.4
32	2	AI group	5	5	5	5	5	5
33	2	AI group	3	4	2	3	2	2.8
34	2	AI group	5	5	4	4	5	4.6
35	2	AI group	5	2	4	5	5	4.2
36	2	AI group	4	5	4	5	5	4.6
37	2	AI group	1	2	4	3	1	2.2
38	2	AI group	2	5	2	5	3	3.4
39	2	AI group	5	5	5	5	5	5
40	2	AI group	5	5	4	5	5	4.8
41	2	AI group	5	3	3	4	5	4
42	2	AI group	5	4	3	4	5	4.2
43	2	AI group	2	2	1	4	3	2.4
44	2	AI group	4	3	5	4	3	3.8
45	2	AI group	3	5	5	5	4	4.4
46	2	AI group	3	5	4	3	5	4
47	2	AI group	4	3	2	4	2	3
48	2	AI group	3	3	4	4	1	3
49	2	AI group	3	4	2	5	4	3.6
50	2	AI group	2	4	3	4	3	3.2
51	2	AI group	3	5	5	5	5	4.6
52	2	AI group	3	5	4	2	3	3.4
53	2	AI group	2	4	2	5	4	3.4
54	2	AI group	3	3	2	1	1	2
55	2	AI group	1	1	4	3	3	2.4
56	2	AI group	3	3	4	3	2	3
57	2	AI group	2	2	2	3	4	2.6
58	2	AI group	2	4	2	2	4	2.8
59	2	AI group	5	4	3	4	5	4.2
60	2	AI group	3	4	2	4	2	3
61	2	AI group	2	2	1	3	3	2.2
62	2	AI group	3	5	5	5	5	4.6
63	2	AI group	4	2	2	4	3	3
64	2	AI group	1	1	3	3	3	2.2
65	2	AI group	2	1	3	3	4	2.6
66	2	AI group	2	5	5	5	4	4.2
67	2	AI group	1	1	1	3	4	2
68	2	AI group	5	5	4	5	3	4.4
69	2	AI group	3	5	3	5	5	4.2
70	2	AI group	5	3	4	5	5	4.4
71	2	AI group	2	3	4	2	3	2.8
72	2	AI group	3	4	5	5	4	4.2
73	2	AI group	3	2	3	2	4	2.8
74	2	AI group	4	4	4	4	3	3.8
75	2	AI group	5	5	3	5	3	4.2
76	2	AI group	3	4	2	3	2	2.8
77	2	AI group	3	1	3	2	1	2
78	2	AI group	2	4	2	1	2	2.2
79	2	AI group	2	4	2	2	3	2.6
80	2	AI group	5	5	3	4	5	4.4
81	2	AI group	2	3	2	3	2	2.4
82	2	AI group	1	3	2	4	4	2.8
83	2	AI group	3	2	2	2	2	2.2
84	2	AI group	3	4	3	5	4	3.8
85	2	AI group	5	5	4	4	5	4.6
86	2	AI group	4	2	4	4	1	3
87	2	AI group	2	4	1	2	3	2.4
88	2	AI group	4	1	1	3	1	2
89	2	AI group	5	4	4	5	5	4.6
90	2	AI group	4	2	2	4	4	3.2
91	2	AI group	5	5	5	4	5	4.8
92	2	AI group	2	4	2	2	4	2.8
93	2	AI group	2	3	1	4	3	2.6
94	2	AI group	3	3	5	4	4	3.8
95	2	AI group	3	5	5	3	5	4.2
96	2	AI group	4	4	5	4	4	4.2
97	2	AI group	3	3	3	2	3	2.8
98	2	AI group	5	3	4	4	5	4.2
99	2	AI group	4	2	3	4	2	3
100	2	AI group	2	2	2	4	3	2.6
101	2	AI group	5	5	5	5	3	4.6
102	2	AI group	3	2	5	4	5	3.8
103	2	AI group	2	4	5	5	4	4
104	2	AI group	1	3	4	2	1	2.2
105	2	AI group	5	5	5	4	4	4.6
106	2	AI group	4	5	5	5	2	4.2
107	2	AI group	3	4	4	5	3	3.8
108	2	AI group	4	2	3	2	3	2.8
109	2	AI group	2	5	2	3	3	3
110	2	AI group	5	3	5	5	5	4.6
111	2	AI group	5	3	2	2	3	3
112	2	AI group	4	5	3	4	4	4
113	2	AI group	5	4	4	5	5	4.6
114	2	AI group	5	5	3	5	4	4.4
115	2	AI group	5	3	3	4	3	3.6
116	2	AI group	2	4	2	5	2	3
117	2	AI group	3	4	5	3	4	3.8
118	2	AI group	3	4	2	1	2	2.4
119	2	AI group	5	5	5	3	5	4.6
120	2	AI group	2	2	4	2	1	2.2
121	2	AI group	5	3	3	5	5	4.2
122	2	AI group	2	4	1	3	1	2.2
123	2	AI group	3	5	5	4	3	4
124	2	AI group	2	3	2	2	2	2.2
125	2	AI group	4	3	3	2	4	3.2
126	2	AI group	2	4	4	3	4	3.4
127	2	AI group	3	3	4	5	5	4
128	2	AI group	3	3	2	2	3	2.6
129	2	AI group	3	3	3	4	4	3.4
130	2	AI group	4	5	3	5	5	4.4
131	2	AI group	2	2	4	4	2	2.8
132	2	AI group	5	3	4	5	4	4.2
133	2	AI group	5	4	4	4	5	4.4
134	2	AI group	3	1	3	3	1	2.2
135	2	AI group	4	1	4	3	2	2.8
136	2	AI group	4	4	4	3	2	3.4
137	2	AI group	3	5	4	3	3	3.6
138	2	AI group	2	3	4	4	3	3.2
139	2	AI group	3	5	5	5	4	4.4
140	2	AI group	5	2	3	3	5	3.6
141	2	AI group	2	3	3	3	3	2.8
142	2	AI group	3	2	1	2	2	2
143	2	AI group	2	3	5	2	2	2.8
144	2	AI group	2	5	2	4	5	3.6
145	2	AI group	3	5	3	5	4	4
146	2	AI group	1	4	3	4	3	3
147	2	AI group	2	2	4	2	2	2.4
148	2	AI group	5	4	4	5	3	4.2
149	2	AI group	3	3	5	5	5	4.2
150	2	AI group	3	5	3	5	4	4
151	2	AI group	4	2	4	5	3	3.6
152	2	AI group	2	3	2	1	4	2.4
153	2	AI group	3	2	4	1	4	2.8
154	2	AI group	5	3	5	5	5	4.6
155	2	AI group	3	5	5	4	5	4.4
156	2	AI group	1	1	3	3	4	2.4
157	2	AI group	2	4	2	3	2	2.6
158	2	AI group	2	1	2	2	3	2
159	2	AI group	4	1	3	1	3	2.4
160	2	AI group	3	5	4	5	2	3.8
161	2	AI group	5	5	3	3	5	4.2
162	2	AI group	2	2	4	4	4	3.2
163	2	AI group	3	2	5	5	4	3.8
164	2	AI group	4	5	3	3	5	4
165	2	AI group	4	5	5	5	3	4.4
166	2	AI group	3	5	5	5	4	4.4
167	2	AI group	2	3	3	5	4	3.4
168	2	AI group	2	3	4	4	2	3
169	2	AI group	5	4	4	2	2	3.4
170	2	AI group	2	4	3	2	1	2.4
171	2	AI group	5	5	5	3	5	4.6
172	2	AI group	5	5	5	3	5	4.6
173	2	AI group	5	2	5	3	2	3.4
174	2	AI group	4	4	3	1	4	3.2
175	2	AI group	5	5	4	3	5	4.4
176	2	AI group	3	4	5	4	5	4.2
177	2	AI group	3	5	4	3	4	3.8
178	2	AI group	3	3	2	1	1	2
179	2	AI group	5	5	5	5	4	4.8
180	2	AI group	2	4	3	5	3	3.4
181	2	AI group	2	3	3	4	2	2.8
182	2	AI group	1	3	2	1	4	2.2
183	2	AI group	5	4	4	5	5	4.6
184	2	AI group	2	2	2	4	5	3
185	2	AI group	5	5	4	5	3	4.4
186	2	AI group	2	3	2	2	2	2.2
187	2	AI group	3	2	3	4	5	3.4
188	2	AI group	3	5	3	3	5	3.8
189	2	AI group	5	4	4	5	5	4.6
190	2	AI group	4	4	2	3	3	3.2
191	2	AI group	5	3	5	3	3	3.8
192	2	AI group	2	3	2	2	2	2.2
193	2	AI group	4	5	5	4	4	4.4
194	2	AI group	1	4	1	1	4	2.2
195	2	AI group	3	5	5	5	4	4.4
196	2	AI group	2	4	2	3	2	2.6
197	2	AI group	2	4	2	2	2	2.4
198	2	AI group	3	5	5	5	5	4.6
199	2	AI group	1	4	3	3	1	2.4
200	2	AI group	4	3	3	5	5	4
201	2	AI group	1	4	3	4	1	2.6
202	2	AI group	2	3	4	2	2	2.6
203	2	AI group	5	4	4	5	4	4.4
204	2	AI group	3	4	2	5	5	3.8
205	2	AI group	5	5	5	4	5	4.8
206	2	AI group	3	4	3	5	4	3.8
207	2	AI group	4	5	3	5	2	3.8
208	2	AI group	4	3	2	1	1	2.2
209	2	AI group	4	2	5	2	3	3.2
210	2	AI group	3	2	4	2	5	3.2
211	2	AI group	5	3	5	4	5	4.4
212	2	AI group	5	3	5	3	2	3.6
213	2	AI group	2	5	5	4	3	3.8
214	2	AI group	3	5	3	4	5	4
215	2	AI group	2	5	3	3	3	3.2
216	2	AI group	3	3	3	5	5	3.8
217	2	AI group	2	4	4	4	1	3
218	2	AI group	4	4	3	3	3	3.4
219	2	AI group	5	5	4	5	3	4.4
220	2	AI group	3	2	5	2	3	3
221	2	AI group	2	2	4	3	2	2.6
222	2	AI group	4	5	5	3	4	4.2
223	2	AI group	2	2	4	2	3	2.6
224	2	AI group	3	5	5	2	2	3.4
225	2	AI group	3	1	3	2	2	2.2
226	2	AI group	4	5	3	5	5	4.4
227	2	AI group	4	3	2	4	2	3
228	2	AI group	4	3	3	3	4	3.4
229	2	AI group	3	5	5	3	5	4.2
230	2	AI group	3	5	2	3	5	3.6
231	2	AI group	2	4	2	2	1	2.2
232	2	AI group	2	2	4	2	3	2.6
233	2	AI group	4	3	4	4	2	3.4
234	2	AI group	2	4	2	4	3	3
235	2	AI group	2	5	5	4	4	4
236	2	AI group	2	3	4	5	5	3.8
237	2	AI group	5	4	3	5	2	3.8
238	2	AI group	2	3	2	4	3	2.8
239	2	AI group	2	3	2	2	2	2.2
240	2	AI group	5	4	5	3	3	4
241	2	AI group	2	3	3	4	5	3.4
242	2	AI group	5	5	4	4	4	4.4
243	2	AI group	4	5	5	4	5	4.6
244	2	AI group	2	3	4	4	4	3.4
245	2	AI group	3	5	3	5	5	4.2
246	2	AI group	5	5	3	2	5	4
247	2	AI group	3	5	5	4	3	4
248	2	AI group	4	1	3	2	1	2.2
249	2	AI group	4	5	5	4	3	4.2
250	2	AI group	5	5	3	5	4	4.4
251	2	AI group	4	5	2	2	4	3.4
252	2	AI group	1	3	2	1	3	2
253	2	AI group	5	4	4	2	4	3.8
254	2	AI group	5	4	5	4	4	4.4
255	2	AI group	5	5	3	2	2	3.4
256	2	AI group	4	2	4	2	2	2.8
257	2	AI group	4	3	2	3	3	3
258	2	AI group	2	4	2	4	2	2.8
259	2	AI group	5	5	3	5	4	4.4
260	2	AI group	5	4	5	5	5	4.8
261	2	AI group	2	4	2	3	3	2.8
262	2	AI group	5	3	5	5	3	4.2
263	2	AI group	3	5	4	5	4	4.2
264	2	AI group	3	4	1	2	1	2.2
265	2	AI group	5	5	4	5	4	4.6
266	2	AI group	5	3	2	2	2	2.8
267	2	AI group	4	3	4	2	5	3.6
268	2	AI group	5	3	2	4	2	3.2
269	2	AI group	5	3	4	5	5	4.4
270	2	AI group	5	5	4	3	5	4.4
271	2	AI group	2	4	2	2	3	2.6
272	2	AI group	3	3	4	4	4	3.6
273	2	AI group	3	2	3	3	2	2.6
274	2	AI group	5	4	3	5	5	4.4
275	2	AI group	5	2	5	5	3	4
276	2	AI group	4	5	5	3	5	4.4
277	2	AI group	4	5	4	5	5	4.6
278	2	AI group	3	2	4	4	4	3.4
279	2	AI group	5	5	4	4	5	4.6
280	2	AI group	4	4	1	3	3	3
281	2	AI group	5	4	5	2	2	3.6
282	2	AI group	1	4	1	1	3	2
283	2	AI group	3	2	2	3	2	2.4
284	2	AI group	1	1	1	1	1	1
285	2	AI group	5	3	5	4	5	4.4
286	2	AI group	3	4	5	3	4	3.8
287	2	AI group	2	4	2	2	4	2.8
288	2	AI group	5	4	5	5	4	4.6
289	2	AI group	4	3	1	2	1	2.2
290	2	AI group	2	4	3	3	3	3
291	2	AI group	1	3	2	1	2	1.8
292	2	AI group	3	5	4	3	4	3.8
293	2	AI group	3	2	2	1	1	1.8
294	2	AI group	2	2	3	2	2	2.2
295	2	AI group	1	2	4	3	4	2.8
296	2	AI group	5	2	3	3	5	3.6
297	2	AI group	3	2	5	2	5	3.4
298	2	AI group	1	4	1	3	4	2.6
299	2	AI group	4	3	3	4	5	3.8
300	2	AI group	2	2	5	2	3	2.8
301	2	AI group	3	4	1	1	2	2.2
302	2	AI group	4	3	3	5	3	3.6
303	2	AI group	2	3	4	4	3	3.2
304	2	AI group	2	2	5	2	3	2.8
305	2	AI group	4	5	3	2	5	3.8
306	2	AI group	5	3	2	4	3	3.4
307	2	AI group	2	2	3	3	3	2.6
308	2	AI group	3	4	4	2	5	3.6
309	2	AI group	4	3	3	3	1	2.8
310	2	AI group	1	2	4	1	3	2.2
311	2	AI group	1	2	4	4	4	3
312	2	AI group	4	5	5	3	5	4.4
313	2	AI group	5	5	5	4	4	4.6
314	2	AI group	4	3	5	4	4	4
315	2	AI group	5	3	5	4	3	4
316	2	AI group	4	1	4	4	1	2.8
317	2	AI group	1	1	3	2	2	1.8
318	2	AI group	3	2	1	4	2	2.4
319	2	AI group	5	4	3	4	2	3.6
320	2	AI group	3	3	5	3	3	3.4
321	2	AI group	1	4	1	3	3	2.4
322	2	AI group	3	1	1	2	2	1.8
323	2	AI group	2	3	1	3	1	2
324	2	AI group	4	5	3	4	3	3.8
325	2	AI group	5	5	5	5	3	4.6
326	2	AI group	4	4	5	4	5	4.4
327	2	AI group	5	5	5	5	3	4.6
328	2	AI group	4	5	5	4	4	4.4
329	2	AI group	4	2	1	3	1	2.2
330	2	AI group	4	2	3	2	3	2.8
331	2	AI group	5	2	3	5	4	3.8
332	2	AI group	4	5	5	5	4	4.6
333	2	AI group	2	2	4	1	1	2
334	2	AI group	4	2	4	5	4	3.8
335	2	AI group	4	4	2	2	3	3
336	2	AI group	4	2	1	2	2	2.2
337	2	AI group	3	5	3	4	2	3.4
338	2	AI group	2	2	3	2	2	2.2
339	2	AI group	3	1	1	3	1	1.8
340	2	AI group	5	4	5	4	5	4.6
341	2	AI group	2	2	1	1	4	2
342	2	AI group	1	4	2	2	1	2
343	2	AI group	2	2	1	3	1	1.8
344	2	AI group	5	3	3	3	5	3.8
345	2	AI group	2	3	4	2	2	2.6
346	2	AI group	2	2	4	4	1	2.6
347	2	AI group	3	4	1	2	4	2.8
348	2	AI group	3	5	4	4	4	4
349	2	AI group	3	5	5	5	3	4.2
350	2	AI group	5	4	3	3	4	3.8
351	2	AI group	4	2	4	4	1	3
352	2	AI group	5	5	5	4	3	4.4
353	2	AI group	2	4	4	1	3	2.8
354	2	AI group	2	5	3	3	2	3
355	2	AI group	4	2	1	1	3	2.2
356	2	AI group	5	3	4	3	5	4
357	2	AI group	5	5	4	3	5	4.4
358	2	AI group	3	1	1	1	4	2
359	2	AI group	5	4	5	3	4	4.2
360	2	AI group	3	3	3	5	5	3.8
361	2	AI group	5	3	3	5	5	4.2
362	2	AI group	1	4	4	2	4	3
363	2	AI group	2	3	2	1	4	2.4
364	2	AI group	5	3	5	5	5	4.6
365	2	AI group	4	4	4	3	1	3.2
366	2	AI group	5	5	5	4	3	4.4
367	2	AI group	5	3	4	5	5	4.4
368	2	AI group	4	5	3	5	5	4.4
369	2	AI group	5	4	2	2	3	3.2
370	2	AI group	4	5	5	5	3	4.4
371	2	AI group	4	5	4	4	3	4
372	2	AI group	2	2	2	1	4	2.2
373	2	AI group	5	5	3	3	5	4.2
374	2	AI group	2	1	2	2	3	2
375	2	AI group	5	5	4	3	2	3.8
376	2	AI group	3	2	5	4	3	3.4
377	2	AI group	5	5	5	3	5	4.6
378	2	AI group	3	4	3	3	2	3
379	2	AI group	4	2	3	3	4	3.2
380	2	AI group	4	4	3	2	4	3.4
381	2	AI group	2	4	3	3	4	3.2
382	2	AI group	1	4	2	4	2	2.6
383	2	AI group	4	4	4	5	5	4.4
384	2	AI group	4	2	3	1	4	2.8
385	2	AI group	3	2	2	2	3	2.4
386	2	AI group	1	1	4	4	1	2.2
387	2	AI group	5	4	2	4	5	4
388	2	AI group	5	5	3	4	3	4
389	2	AI group	1	4	1	4	4	2.8
390	2	AI group	2	4	2	5	5	3.6
391	2	AI group	4	5	3	4	5	4.2
392	2	AI group	3	5	4	4	3	3.8
393	2	AI group	2	3	2	4	4	3
394	2	AI group	3	3	3	5	3	3.4
395	2	AI group	4	2	4	4	3	3.4
396	2	AI group	1	4	4	2	4	3
397	2	AI group	3	3	5	4	4	3.8
398	2	AI group	1	3	4	1	3	2.4
399	2	AI group	3	3	1	1	1	1.8
400	2	AI group	2	5	5	3	2	3.4
401	2	AI group	3	5	3	2	3	3.2
402	2	AI group	5	5	5	5	5	5
403	2	AI group	5	5	5	2	3	4
404	2	AI group	4	2	2	2	3	2.6
405	2	AI group	4	4	5	5	4	4.4
406	2	AI group	5	3	5	5	5	4.6
407	2	AI group	5	4	5	3	5	4.4
408	2	AI group	5	4	4	5	4	4.4
409	2	AI group	5	4	4	5	4	4.4
410	2	AI group	4	3	2	1	3	2.6
411	2	AI group	3	5	3	5	4	4
412	2	AI group	2	3	2	2	5	2.8
413	2	AI group	3	4	2	2	2	2.6
414	2	AI group	5	5	3	5	4	4.4
415	2	AI group	4	4	4	3	2	3.4
416	2	AI group	3	3	3	2	1	2.4
417	2	AI group	3	2	3	2	2	2.4
418	2	AI group	2	1	4	1	2	2
419	2	AI group	3	1	1	2	4	2.2
420	2	AI group	1	2	1	2	3	1.8
421	2	AI group	2	3	2	4	4	3
422	2	AI group	4	4	5	2	3	3.6
423	2	AI group	3	5	5	3	3	3.8
424	2	AI group	5	5	3	2	2	3.4
425	2	AI group	5	5	3	3	4	4
426	2	AI group	4	5	5	3	2	3.8
427	2	AI group	5	3	5	4	5	4.4
428	2	AI group	5	4	3	4	5	4.2
429	2	AI group	1	2	2	3	4	2.4
430	2	AI group	1	2	2	3	3	2.2
431	2	AI group	3	1	1	2	2	1.8
432	2	AI group	5	5	3	3	3	3.8
433	2	AI group	4	4	4	4	2	3.6
434	2	AI group	1	4	2	1	4	2.4
435	2	AI group	4	4	1	4	1	2.8
436	2	AI group	1	2	1	3	2	1.8
437	2	AI group	5	5	4	5	3	4.4
438	2	AI group	2	2	2	5	3	2.8
439	2	AI group	4	4	3	3	5	3.8
440	2	AI group	1	3	2	4	1	2.2
441	2	AI group	1	4	3	1	3	2.4
442	2	AI group	4	3	3	1	4	3
443	2	AI group	2	3	2	4	2	2.6
444	2	AI group	4	4	3	4	5	4
445	2	AI group	4	3	5	5	2	3.8
446	2	Traditional group	3	2	3	2	5	3
447	2	Traditional group	3	2	1	1	1	1.6
448	2	Traditional group	2	3	4	5	4	3.6
449	2	Traditional group	4	3	4	2	2	3
450	2	Traditional group	2	4	4	5	5	4
451	2	Traditional group	5	5	4	5	3	4.4
452	2	Traditional group	5	5	2	4	4	4
453	2	Traditional group	5	4	4	2	3	3.6
454	2	Traditional group	4	5	5	5	5	4.8
455	2	Traditional group	4	5	4	5	4	4.4
456	2	Traditional group	3	3	3	3	5	3.4
457	2	Traditional group	5	5	5	4	5	4.8
458	2	Traditional group	5	5	5	5	5	5
459	2	Traditional group	4	4	3	4	4	3.8
460	2	Traditional group	5	5	4	5	5	4.8
461	2	Traditional group	5	4	5	5	5	4.8
462	2	Traditional group	5	5	5	5	5	5
463	2	Traditional group	2	3	5	5	3	3.6
464	2	Traditional group	5	5	5	3	3	4.2
465	2	Traditional group	4	4	2	5	4	3.8
466	2	Traditional group	5	4	5	5	5	4.8
467	2	Traditional group	5	4	5	4	5	4.6
468	2	Traditional group	5	5	5	5	4	4.8
469	2	Traditional group	2	2	4	2	4	2.8
470	2	Traditional group	5	3	3	3	3	3.4
471	2	Traditional group	4	5	4	4	4	4.2
472	2	Traditional group	3	2	4	3	2	2.8
473	2	Traditional group	4	5	5	5	5	4.8
474	2	Traditional group	4	2	2	4	5	3.4
475	2	Traditional group	3	5	3	4	5	4
476	2	Traditional group	5	5	3	5	4	4.4
477	2	Traditional group	5	5	5	5	5	5
478	2	Traditional group	5	3	2	2	3	3
479	2	Traditional group	5	5	5	5	5	5
480	2	Traditional group	5	5	5	3	4	4.4
481	2	Traditional group	5	5	5	4	5	4.8
482	2	Traditional group	4	2	2	4	2	2.8
483	2	Traditional group	5	5	3	4	3	4
484	2	Traditional group	5	5	4	5	5	4.8
485	2	Traditional group	5	5	4	5	5	4.8
486	2	Traditional group	5	5	5	4	5	4.8
487	2	Traditional group	5	5	5	4	5	4.8
488	2	Traditional group	3	2	3	5	2	3
489	2	Traditional group	5	4	5	5	5	4.8
490	2	Traditional group	5	5	5	4	5	4.8
491	2	Traditional group	5	5	5	5	4	4.8
492	2	Traditional group	5	5	5	5	4	4.8
493	2	Traditional group	3	4	5	4	3	3.8
494	2	Traditional group	5	3	3	5	5	4.2
495	2	Traditional group	5	2	5	4	5	4.2
496	2	Traditional group	4	4	4	5	5	4.4
497	2	Traditional group	5	5	5	5	5	5
498	2	Traditional group	4	3	4	5	5	4.2
499	2	Traditional group	1	4	2	2	4	2.6
500	2	Traditional group	5	5	3	4	4	4.2
501	2	Traditional group	4	5	4	3	5	4.2
502	2	Traditional group	4	3	4	5	5	4.2
503	2	Traditional group	2	2	5	5	3	3.4
504	2	Traditional group	5	5	5	5	5	5
505	2	Traditional group	4	3	4	4	4	3.8
506	2	Traditional group	4	3	4	3	5	3.8
507	2	Traditional group	4	5	4	5	5	4.6
508	2	Traditional group	4	3	5	5	4	4.2
509	2	Traditional group	1	4	4	3	4	3.2
510	2	Traditional group	4	4	5	2	4	3.8
511	2	Traditional group	5	5	5	4	5	4.8
512	2	Traditional group	2	3	4	2	5	3.2
513	2	Traditional group	5	4	4	5	5	4.6
514	2	Traditional group	5	4	5	4	5	4.6
515	2	Traditional group	5	5	5	5	5	5
516	2	Traditional group	3	1	1	1	1	1.4
517	2	Traditional group	4	5	5	5	5	4.8
518	2	Traditional group	5	2	4	5	2	3.6
519	2	Traditional group	5	4	5	4	4	4.4
520	2	Traditional group	5	5	4	5	5	4.8
521	2	Traditional group	4	2	4	2	4	3.2
522	2	Traditional group	4	1	1	1	4	2.2
523	2	Traditional group	2	4	3	3	5	3.4
524	2	Traditional group	4	4	5	2	3	3.6
525	2	Traditional group	4	5	5	3	4	4.2
526	2	Traditional group	5	2	4	3	2	3.2
527	2	Traditional group	3	3	3	5	4	3.6
528	2	Traditional group	3	4	5	3	4	3.8
529	2	Traditional group	5	5	5	5	5	5
530	2	Traditional group	4	5	5	5	4	4.6
531	2	Traditional group	5	3	3	3	4	3.6
532	2	Traditional group	2	2	3	4	4	3
533	2	Traditional group	3	5	4	2	4	3.6
534	2	Traditional group	5	5	5	5	5	5
535	2	Traditional group	2	4	4	2	4	3.2
536	2	Traditional group	5	5	4	4	5	4.6
537	2	Traditional group	5	2	4	3	5	3.8
538	2	Traditional group	2	5	2	4	5	3.6
539	2	Traditional group	5	5	5	3	5	4.6
540	2	Traditional group	5	5	4	5	4	4.6
541	2	Traditional group	5	4	5	4	4	4.4
542	2	Traditional group	3	4	4	3	1	3
543	2	Traditional group	5	5	4	5	4	4.6
544	2	Traditional group	5	5	5	4	4	4.6
545	2	Traditional group	1	3	2	3	3	2.4
546	2	Traditional group	5	5	4	4	4	4.4
547	2	Traditional group	5	4	5	5	3	4.4
548	2	Traditional group	4	4	5	4	3	4
549	2	Traditional group	2	2	5	2	5	3.2
550	2	Traditional group	4	5	5	5	5	4.8
551	2	Traditional group	5	5	5	5	3	4.6
552	2	Traditional group	5	4	5	5	5	4.8
553	2	Traditional group	2	1	4	3	1	2.2
554	2	Traditional group	5	5	5	5	5	5
555	2	Traditional group	5	5	5	4	4	4.6
556	2	Traditional group	5	4	5	3	5	4.4
557	2	Traditional group	5	4	4	4	5	4.4
558	2	Traditional group	3	4	5	3	5	4
559	2	Traditional group	4	5	5	4	5	4.6
560	2	Traditional group	5	5	5	5	3	4.6
561	2	Traditional group	3	5	5	3	5	4.2
562	2	Traditional group	4	5	4	5	5	4.6
563	2	Traditional group	5	2	5	2	5	3.8
564	2	Traditional group	5	4	5	5	5	4.8
565	2	Traditional group	2	5	3	2	4	3.2
566	2	Traditional group	5	5	4	5	5	4.8
567	2	Traditional group	4	5	4	3	2	3.6
568	2	Traditional group	5	4	5	5	5	4.8
569	2	Traditional group	3	1	2	3	3	2.4
570	2	Traditional group	4	5	4	2	5	4
571	2	Traditional group	5	5	4	5	3	4.4
572	2	Traditional group	5	5	4	5	5	4.8
573	2	Traditional group	3	5	3	2	3	3.2
574	2	Traditional group	5	3	5	3	5	4.2
575	2	Traditional group	5	4	4	4	5	4.4
576	2	Traditional group	3	5	2	2	2	2.8
577	2	Traditional group	5	5	5	5	4	4.8
578	2	Traditional group	4	5	5	3	4	4.2
579	2	Traditional group	2	3	2	5	2	2.8
580	2	Traditional group	2	2	5	5	2	3.2
581	2	Traditional group	5	5	5	3	3	4.2
582	2	Traditional group	4	3	5	3	5	4
583	2	Traditional group	5	3	3	4	5	4
584	2	Traditional group	5	4	5	4	5	4.6
585	2	Traditional group	5	5	3	5	3	4.2
586	2	Traditional group	5	3	4	3	3	3.6
587	2	Traditional group	2	4	4	3	4	3.4
588	2	Traditional group	5	4	3	5	4	4.2
589	2	Traditional group	4	5	4	5	5	4.6
590	2	Traditional group	5	5	5	5	5	5
591	2	Traditional group	3	3	5	4	5	4
592	2	Traditional group	3	2	3	3	4	3
593	2	Traditional group	5	5	4	5	5	4.8
594	2	Traditional group	5	5	5	5	5	5
595	2	Traditional group	3	4	3	5	5	4
596	2	Traditional group	5	5	3	5	5	4.6
597	2	Traditional group	5	4	3	3	5	4
598	2	Traditional group	2	3	5	2	5	3.4
599	2	Traditional group	5	5	5	4	5	4.8
600	2	Traditional group	5	4	5	5	4	4.6
601	2	Traditional group	5	5	2	5	5	4.4
602	2	Traditional group	2	4	5	2	3	3.2
603	2	Traditional group	4	5	5	4	3	4.2
604	2	Traditional group	4	5	3	4	4	4
605	2	Traditional group	4	3	4	4	4	3.8
606	2	Traditional group	4	5	5	5	4	4.6
607	2	Traditional group	5	5	5	4	4	4.6
608	2	Traditional group	4	4	3	5	5	4.2
609	2	Traditional group	4	5	5	5	5	4.8
610	2	Traditional group	5	5	5	5	5	5
611	2	Traditional group	5	5	4	5	4	4.6
612	2	Traditional group	5	4	3	4	5	4.2
613	2	Traditional group	4	5	3	3	5	4
614	2	Traditional group	5	5	3	5	3	4.2
615	2	Traditional group	4	5	2	5	2	3.6
616	2	Traditional group	5	5	5	4	5	4.8
617	2	Traditional group	4	5	5	5	4	4.6
618	2	Traditional group	3	5	4	5	5	4.4
619	2	Traditional group	5	3	5	4	3	4
620	2	Traditional group	5	4	3	3	4	3.8
621	2	Traditional group	4	5	5	5	5	4.8
622	2	Traditional group	3	3	5	5	5	4.2
623	2	Traditional group	3	3	2	4	1	2.6
624	2	Traditional group	5	5	5	5	4	4.8
625	2	Traditional group	5	3	4	5	3	4
626	2	Traditional group	1	2	3	3	1	2
627	2	Traditional group	5	2	5	3	3	3.6
628	2	Traditional group	5	5	5	5	5	5
629	2	Traditional group	5	3	5	3	3	3.8
630	2	Traditional group	5	5	5	5	5	5
631	2	Traditional group	1	2	4	4	3	2.8
632	2	Traditional group	5	3	5	3	4	4
633	2	Traditional group	4	5	5	5	5	4.8
634	2	Traditional group	5	4	5	4	5	4.6
635	2	Traditional group	4	5	4	5	5	4.6
636	2	Traditional group	4	4	5	5	5	4.6
637	2	Traditional group	3	2	2	1	3	2.2
638	2	Traditional group	5	4	4	5	5	4.6
639	2	Traditional group	5	3	5	3	3	3.8
640	2	Traditional group	5	5	5	4	5	4.8
641	2	Traditional group	3	2	1	2	1	1.8
642	2	Traditional group	4	1	4	3	1	2.6
643	2	Traditional group	5	5	4	4	5	4.6
644	2	Traditional group	5	3	4	4	4	4
645	2	Traditional group	5	5	3	5	5	4.6
646	2	Traditional group	3	5	3	4	5	4
647	2	Traditional group	4	4	3	5	5	4.2
648	2	Traditional group	5	5	4	4	5	4.6
649	2	Traditional group	3	3	4	5	5	4
650	2	Traditional group	5	5	5	4	4	4.6
651	2	Traditional group	4	4	5	4	5	4.4
652	2	Traditional group	3	5	5	5	3	4.2
653	2	Traditional group	3	4	2	3	2	2.8
654	2	Traditional group	3	5	4	5	5	4.4
655	2	Traditional group	5	3	3	5	5	4.2
656	2	Traditional group	5	5	5	4	5	4.8
657	2	Traditional group	5	4	3	5	4	4.2
658	2	Traditional group	5	5	5	3	4	4.4
659	2	Traditional group	5	4	5	4	5	4.6
660	2	Traditional group	5	5	5	3	5	4.6
661	2	Traditional group	5	3	5	3	4	4
662	2	Traditional group	4	2	4	5	2	3.4
663	2	Traditional group	5	3	5	5	5	4.6
664	2	Traditional group	4	4	5	5	5	4.6
665	2	Traditional group	5	4	4	5	5	4.6
666	2	Traditional group	3	4	4	4	2	3.4
667	2	Traditional group	5	5	5	4	5	4.8
668	2	Traditional group	4	5	2	2	2	3
669	2	Traditional group	5	5	4	3	5	4.4
670	2	Traditional group	2	3	2	2	4	2.6
671	2	Traditional group	4	5	5	4	5	4.6
672	2	Traditional group	5	5	4	3	4	4.2
673	2	Traditional group	4	5	3	5	5	4.4
674	2	Traditional group	5	5	5	5	5	5
675	2	Traditional group	4	4	5	4	5	4.4
676	2	Traditional group	2	3	5	4	5	3.8
677	2	Traditional group	1	4	2	1	2	2
678	2	Traditional group	3	5	4	5	5	4.4
679	2	Traditional group	2	4	4	5	3	3.6
680	2	Traditional group	3	5	5	5	5	4.6
681	2	Traditional group	3	3	5	3	3	3.4
682	2	Traditional group	5	5	5	5	4	4.8
683	2	Traditional group	3	3	1	1	4	2.4
684	2	Traditional group	3	1	4	3	4	3
685	2	Traditional group	4	5	4	4	5	4.4
686	2	Traditional group	3	3	4	3	3	3.2
687	2	Traditional group	5	5	5	5	5	5
688	2	Traditional group	4	5	5	5	5	4.8
689	2	Traditional group	4	4	5	5	3	4.2
690	2	Traditional group	4	4	5	5	5	4.6
691	2	Traditional group	5	5	5	5	5	5
692	2	Traditional group	4	4	5	5	5	4.6
693	2	Traditional group	3	3	5	5	3	3.8
694	2	Traditional group	5	5	4	5	4	4.6
695	2	Traditional group	4	4	5	5	5	4.6
696	2	Traditional group	5	5	3	3	5	4.2
697	2	Traditional group	4	4	4	3	3	3.6
698	2	Traditional group	5	5	5	5	4	4.8
699	2	Traditional group	5	5	5	5	3	4.6
700	2	Traditional group	5	4	5	3	4	4.2
701	2	Traditional group	5	5	4	3	5	4.4
702	2	Traditional group	4	5	5	4	5	4.6
703	2	Traditional group	1	2	1	4	2	2
704	2	Traditional group	5	5	4	5	5	4.8
705	2	Traditional group	5	5	4	4	5	4.6
706	2	Traditional group	4	4	3	5	4	4
707	2	Traditional group	4	5	5	4	5	4.6
708	2	Traditional group	5	5	5	3	5	4.6
709	2	Traditional group	3	2	5	2	3	3
710	2	Traditional group	5	5	3	4	5	4.4
711	2	Traditional group	3	3	4	4	3	3.4
712	2	Traditional group	4	3	5	5	5	4.4
713	2	Traditional group	5	4	3	4	4	4
714	2	Traditional group	5	5	5	5	5	5
715	2	Traditional group	5	5	5	4	5	4.8
716	2	Traditional group	3	3	5	3	3	3.4
717	2	Traditional group	4	2	3	2	3	2.8
718	2	Traditional group	3	3	4	5	5	4
719	2	Traditional group	4	5	5	4	4	4.4
720	2	Traditional group	5	5	5	5	5	5
721	2	Traditional group	5	5	5	5	4	4.8
722	2	Traditional group	5	4	5	5	5	4.8
723	2	Traditional group	5	5	2	3	3	3.6
724	2	Traditional group	5	5	5	5	5	5
725	2	Traditional group	4	2	4	5	5	4
726	2	Traditional group	3	5	5	5	4	4.4
727	2	Traditional group	2	2	5	3	5	3.4
728	2	Traditional group	2	2	4	3	2	2.6
729	2	Traditional group	4	1	4	3	1	2.6
730	2	Traditional group	5	5	5	4	5	4.8
731	2	Traditional group	5	5	5	4	5	4.8
732	2	Traditional group	5	5	4	5	5	4.8
733	2	Traditional group	5	5	5	5	5	5
734	2	Traditional group	2	5	5	3	2	3.4
735	2	Traditional group	5	2	5	5	3	4
736	2	Traditional group	4	3	4	4	3	3.6
737	2	Traditional group	5	5	5	5	4	4.8
738	2	Traditional group	1	1	1	1	3	1.4
739	2	Traditional group	1	4	2	3	2	2.4
740	2	Traditional group	4	5	4	3	4	4
741	2	Traditional group	5	5	5	5	3	4.6
742	2	Traditional group	5	4	5	4	5	4.6
743	2	Traditional group	2	2	2	5	3	2.8
744	2	Traditional group	4	5	5	5	5	4.8
745	2	Traditional group	4	5	4	5	3	4.2
746	2	Traditional group	5	4	2	3	4	3.6
747	2	Traditional group	4	5	5	5	5	4.8
748	2	Traditional group	3	4	4	5	5	4.2
749	2	Traditional group	5	5	4	5	3	4.4
750	2	Traditional group	5	5	5	4	4	4.6
751	2	Traditional group	4	5	4	5	5	4.6
752	2	Traditional group	3	4	2	1	1	2.2
753	2	Traditional group	4	5	4	5	5	4.6
754	2	Traditional group	2	5	2	3	4	3.2
755	2	Traditional group	3	3	4	3	3	3.2
756	2	Traditional group	5	4	3	4	5	4.2
757	2	Traditional group	5	4	5	5	5	4.8
758	2	Traditional group	4	5	5	4	5	4.6
759	2	Traditional group	5	5	3	4	4	4.2
760	2	Traditional group	3	5	5	4	5	4.4
761	2	Traditional group	5	5	2	3	2	3.4
762	2	Traditional group	1	1	1	2	3	1.6
763	2	Traditional group	2	5	5	2	4	3.6
764	2	Traditional group	4	3	5	5	3	4
765	2	Traditional group	5	5	5	5	5	5
766	2	Traditional group	2	4	3	3	3	3
767	2	Traditional group	4	3	4	3	5	3.8
768	2	Traditional group	3	4	3	4	1	3
769	2	Traditional group	5	4	5	5	5	4.8
770	2	Traditional group	3	5	5	5	5	4.6
771	2	Traditional group	5	5	5	4	5	4.8
772	2	Traditional group	4	5	5	4	4	4.4
773	2	Traditional group	4	5	5	5	5	4.8
774	2	Traditional group	4	5	5	5	4	4.6
775	2	Traditional group	3	5	4	5	5	4.4
776	2	Traditional group	5	3	5	5	5	4.6
777	2	Traditional group	5	5	5	5	5	5
778	2	Traditional group	2	4	3	4	4	3.4
779	2	Traditional group	4	3	5	5	5	4.4
780	2	Traditional group	5	5	5	3	5	4.6
781	2	Traditional group	5	3	4	3	5	4
782	2	Traditional group	3	3	4	5	5	4
783	2	Traditional group	2	4	4	1	3	2.8
784	2	Traditional group	2	3	3	1	1	2
785	2	Traditional group	4	4	5	5	4	4.4
786	2	Traditional group	3	5	3	3	4	3.6
787	2	Traditional group	2	5	5	5	5	4.4
788	2	Traditional group	4	1	3	4	4	3.2
789	2	Traditional group	5	5	5	5	5	5
790	2	Traditional group	5	3	5	3	4	4
791	2	Traditional group	4	3	5	4	4	4
792	2	Traditional group	4	3	5	3	2	3.4
793	2	Traditional group	5	5	5	3	4	4.4
794	2	Traditional group	5	5	4	5	5	4.8
795	2	Traditional group	4	5	5	5	5	4.8
796	2	Traditional group	2	5	2	5	5	3.8
797	2	Traditional group	5	5	5	4	5	4.8
798	2	Traditional group	4	3	2	2	3	2.8
799	2	Traditional group	5	5	5	5	3	4.6
800	2	Traditional group	5	5	3	3	4	4
801	2	Traditional group	5	4	3	4	5	4.2
802	2	Traditional group	4	4	5	5	5	4.6
803	2	Traditional group	4	5	3	5	5	4.4
804	2	Traditional group	5	5	5	5	5	5
805	2	Traditional group	5	5	5	5	5	5
806	2	Traditional group	5	5	5	5	5	5
807	2	Traditional group	2	4	3	3	4	3.2
808	2	Traditional group	5	4	3	3	3	3.6
809	2	Traditional group	5	5	5	5	5	5
810	2	Traditional group	5	3	3	2	5	3.6
811	2	Traditional group	5	5	5	5	4	4.8
812	2	Traditional group	5	5	5	5	4	4.8
813	2	Traditional group	5	4	5	4	5	4.6
814	2	Traditional group	4	4	3	4	5	4
815	2	Traditional group	4	5	4	4	5	4.4
816	2	Traditional group	4	5	5	5	5	4.8
817	2	Traditional group	4	5	3	4	2	3.6
818	2	Traditional group	5	5	5	4	4	4.6
819	2	Traditional group	2	2	1	4	4	2.6
820	2	Traditional group	5	4	3	5	3	4
821	2	Traditional group	5	3	5	3	3	3.8
822	2	Traditional group	4	5	5	5	5	4.8
823	2	Traditional group	5	5	5	3	4	4.4
824	2	Traditional group	5	3	5	3	3	3.8
825	2	Traditional group	4	4	5	5	3	4.2
826	2	Traditional group	5	4	3	5	5	4.4
827	2	Traditional group	4	3	3	4	3	3.4
828	2	Traditional group	4	4	3	4	4	3.8
829	2	Traditional group	2	2	5	2	4	3
830	2	Traditional group	5	4	5	5	5	4.8
831	2	Traditional group	4	2	4	3	2	3
832	2	Traditional group	5	5	5	5	4	4.8
833	2	Traditional group	4	5	5	4	5	4.6
834	2	Traditional group	4	4	2	4	3	3.4
835	2	Traditional group	4	4	5	4	5	4.4
836	2	Traditional group	5	5	5	5	5	5
837	2	Traditional group	5	4	5	5	5	4.8
838	2	Traditional group	4	5	2	4	2	3.4
839	2	Traditional group	3	3	5	4	5	4
840	2	Traditional group	2	5	2	2	4	3
841	2	Traditional group	5	2	5	5	2	3.8
842	2	Traditional group	5	5	5	5	5	5
843	2	Traditional group	4	5	4	5	3	4.2
844	2	Traditional group	3	3	2	4	2	2.8
845	2	Traditional group	5	3	5	5	4	4.4
846	2	Traditional group	5	4	3	3	3	3.6
847	2	Traditional group	4	5	5	5	4	4.6
848	2	Traditional group	4	4	3	4	4	3.8
849	2	Traditional group	2	3	3	2	3	2.6
850	2	Traditional group	4	5	4	5	5	4.6
851	2	Traditional group	5	4	5	5	5	4.8
852	2	Traditional group	5	4	5	5	5	4.8
853	2	Traditional group	5	5	5	5	5	5
854	2	Traditional group	5	5	5	4	5	4.8
855	2	Traditional group	5	2	4	2	2	3
856	2	Traditional group	5	5	4	4	5	4.6
857	2	Traditional group	5	5	4	3	4	4.2
858	2	Traditional group	4	3	5	4	4	4
859	2	Traditional group	4	5	5	3	3	4
860	2	Traditional group	5	3	4	2	3	3.4
861	2	Traditional group	1	3	1	2	1	1.6
862	2	Traditional group	3	2	2	2	4	2.6
863	2	Traditional group	3	4	4	4	2	3.4
864	2	Traditional group	3	4	2	4	4	3.4
865	2	Traditional group	2	1	4	3	3	2.6
866	2	Traditional group	3	4	2	3	3	3
867	2	Traditional group	4	5	5	3	3	4
868	2	Traditional group	4	5	4	4	5	4.4
869	2	Traditional group	3	5	4	5	5	4.4
870	2	Traditional group	4	5	5	5	5	4.8
871	2	Traditional group	5	5	5	4	5	4.8
872	2	Traditional group	5	4	5	5	5	4.8
873	2	Traditional group	5	5	5	5	4	4.8
874	2	Traditional group	4	2	4	5	2	3.4
875	2	Traditional group	5	4	2	4	5	4
876	2	Traditional group	3	2	4	2	2	2.6
877	2	Traditional group	4	4	5	5	5	4.6
878	2	Traditional group	3	5	4	5	4	4.2
879	2	Traditional group	5	4	2	3	4	3.6
880	2	Traditional group	2	5	4	3	2	3.2
881	2	Traditional group	2	2	4	1	1	2
882	2	Traditional group	5	4	5	4	4	4.4
883	2	Traditional group	5	5	4	5	5	4.8
884	2	Traditional group	4	5	5	5	4	4.6
885	2	Traditional group	5	5	4	3	4	4.2
886	2	Traditional group	2	5	5	5	4	4.2
887	2	Traditional group	5	3	5	5	2	4
888	2	Traditional group	5	5	5	3	3	4.2
889	2	Traditional group	5	5	5	5	4	4.8
890	2	Traditional group	5	5	5	5	3	4.6
1	3	AI group	3	1	1	1	2	1.6
2	3	AI group	5	4	5	3	5	4.4
3	3	AI group	3	4	5	2	5	3.8
4	3	AI group	4	3	5	4	3	3.8
5	3	AI group	2	4	2	2	2	2.4
6	3	AI group	2	3	3	4	3	3
7	3	AI group	5	4	4	2	2	3.4
8	3	AI group	4	4	1	2	2	2.6
9	3	AI group	3	5	2	5	4	3.8
10	3	AI group	2	2	3	2	4	2.6
11	3	AI group	2	2	3	1	1	1.8
12	3	AI group	1	1	3	1	3	1.8
13	3	AI group	3	3	4	2	1	2.6
14	3	AI group	5	4	5	4	5	4.6
15	3	AI group	3	4	3	1	2	2.6
16	3	AI group	4	5	4	5	4	4.4
17	3	AI group	5	3	3	4	3	3.6
18	3	AI group	3	5	5	4	3	4
19	3	AI group	5	4	5	3	3	4
20	3	AI group	2	2	2	4	1	2.2
21	3	AI group	5	2	5	2	5	3.8
22	3	AI group	2	2	2	5	4	3
23	3	AI group	3	2	1	4	4	2.8
24	3	AI group	5	5	5	5	5	5
25	3	AI group	5	3	3	5	5	4.2
26	3	AI group	3	2	3	2	2	2.4
27	3	AI group	3	2	4	3	4	3.2
28	3	AI group	3	3	2	5	3	3.2
29	3	AI group	5	5	5	4	3	4.4
30	3	AI group	3	5	5	3	3	3.8
31	3	AI group	1	3	4	2	1	2.2
32	3	AI group	3	1	1	2	3	2
33	3	AI group	3	4	5	5	4	4.2
34	3	AI group	3	2	3	2	4	2.8
35	3	AI group	5	5	3	3	4	4
36	3	AI group	3	5	4	3	4	3.8
37	3	AI group	1	2	1	4	1	1.8
38	3	AI group	4	2	1	4	2	2.6
39	3	AI group	3	5	3	4	3	3.6
40	3	AI group	4	4	4	2	4	3.6
41	3	AI group	1	2	1	1	4	1.8
42	3	AI group	4	5	2	4	4	3.8
43	3	AI group	3	1	2	1	2	1.8
44	3	AI group	2	1	3	3	2	2.2
45	3	AI group	5	3	4	4	5	4.2
46	3	AI group	2	3	2	4	4	3
47	3	AI group	5	5	5	2	5	4.4
48	3	AI group	4	3	1	4	1	2.6
49	3	AI group	2	2	4	5	3	3.2
50	3	AI group	4	4	5	4	5	4.4
51	3	AI group	3	2	1	2	4	2.4
52	3	AI group	3	1	3	1	4	2.4
53	3	AI group	1	2	1	2	1	1.4
54	3	AI group	2	3	3	4	3	3
55	3	AI group	2	3	1	4	3	2.6
56	3	AI group	2	2	5	4	5	3.6
57	3	AI group	5	5	2	3	3	3.6
58	3	AI group	2	4	4	4	2	3.2
59	3	AI group	4	2	5	4	4	3.8
60	3	AI group	5	3	3	4	5	4
61	3	AI group	5	3	5	5	4	4.4
62	3	AI group	3	2	4	5	2	3.2
63	3	AI group	5	4	5	5	4	4.6
64	3	AI group	5	3	3	4	3	3.6
65	3	AI group	4	3	5	3	4	3.8
66	3	AI group	3	1	1	2	4	2.2
67	3	AI group	3	2	5	5	5	4
68	3	AI group	3	3	3	4	3	3.2
69	3	AI group	3	5	3	5	5	4.2
70	3	AI group	5	5	5	5	4	4.8
71	3	AI group	5	3	3	3	5	3.8
72	3	AI group	3	2	2	5	4	3.2
73	3	AI group	4	5	3	5	4	4.2
74	3	AI group	3	1	1	4	1	2
75	3	AI group	2	3	4	4	3	3.2
76	3	AI group	3	5	3	5	4	4
77	3	AI group	5	3	5	5	5	4.6
78	3	AI group	4	4	4	5	5	4.4
79	3	AI group	2	2	4	5	5	3.6
80	3	AI group	3	3	1	4	1	2.4
81	3	AI group	4	1	3	3	2	2.6
82	3	AI group	2	3	1	1	2	1.8
83	3	AI group	4	5	5	5	5	4.8
84	3	AI group	4	5	5	5	4	4.6
85	3	AI group	1	3	4	2	4	2.8
86	3	AI group	5	4	3	5	5	4.4
87	3	AI group	2	2	3	5	4	3.2
88	3	AI group	5	4	5	5	5	4.8
89	3	AI group	5	5	5	5	5	5
90	3	AI group	4	5	5	4	5	4.6
91	3	AI group	5	3	3	5	5	4.2
92	3	AI group	3	3	2	2	5	3
93	3	AI group	5	4	4	4	5	4.4
94	3	AI group	4	3	3	3	5	3.6
95	3	AI group	3	4	1	3	3	2.8
96	3	AI group	5	3	3	4	5	4
97	3	AI group	4	4	5	5	5	4.6
98	3	AI group	4	5	3	4	5	4.2
99	3	AI group	5	5	5	4	5	4.8
100	3	AI group	5	4	5	4	3	4.2
101	3	AI group	5	4	5	5	5	4.8
102	3	AI group	2	4	2	4	2	2.8
103	3	AI group	5	5	3	5	4	4.4
104	3	AI group	4	2	4	3	2	3
105	3	AI group	4	4	4	1	3	3.2
106	3	AI group	3	2	3	1	4	2.6
107	3	AI group	5	5	5	4	5	4.8
108	3	AI group	1	3	2	4	4	2.8
109	3	AI group	2	2	1	4	3	2.4
110	3	AI group	5	2	2	5	5	3.8
111	3	AI group	1	3	1	2	4	2.2
112	3	AI group	4	3	4	2	3	3.2
113	3	AI group	3	3	2	1	3	2.4
114	3	AI group	5	4	3	5	5	4.4
115	3	AI group	2	2	1	1	3	1.8
116	3	AI group	2	3	4	5	4	3.6
117	3	AI group	5	5	5	5	4	4.8
118	3	AI group	2	3	4	5	5	3.8
119	3	AI group	2	4	3	1	4	2.8
120	3	AI group	5	5	5	5	3	4.6
121	3	AI group	2	2	5	2	3	2.8
122	3	AI group	5	3	3	2	2	3
123	3	AI group	5	5	5	5	5	5
124	3	AI group	4	3	5	4	3	3.8
125	3	AI group	3	5	5	3	5	4.2
126	3	AI group	2	4	2	5	2	3
127	3	AI group	5	5	5	5	5	5
128	3	AI group	5	3	5	5	5	4.6
129	3	AI group	3	2	3	3	2	2.6
130	3	AI group	5	5	5	5	3	4.6
131	3	AI group	2	4	4	5	3	3.6
132	3	AI group	3	4	3	3	5	3.6
133	3	AI group	3	3	3	2	5	3.2
134	3	AI group	5	4	5	5	5	4.8
135	3	AI group	2	2	4	3	2	2.6
136	3	AI group	3	3	5	5	3	3.8
137	3	AI group	2	4	2	3	3	2.8
138	3	AI group	3	5	4	4	3	3.8
139	3	AI group	4	5	5	5	4	4.6
140	3	AI group	5	4	5	5	3	4.4
141	3	AI group	2	3	4	1	3	2.6
142	3	AI group	4	3	5	3	5	4
143	3	AI group	4	5	3	5	5	4.4
144	3	AI group	4	3	5	5	4	4.2
145	3	AI group	3	1	3	4	4	3
146	3	AI group	4	4	3	3	4	3.6
147	3	AI group	3	3	5	3	4	3.6
148	3	AI group	1	4	4	1	4	2.8
149	3	AI group	5	5	3	3	4	4
150	3	AI group	2	1	1	2	2	1.6
151	3	AI group	2	1	3	3	3	2.4
152	3	AI group	4	5	5	5	5	4.8
153	3	AI group	3	1	4	1	3	2.4
154	3	AI group	4	4	4	1	4	3.4
155	3	AI group	4	5	5	5	4	4.6
156	3	AI group	5	5	5	5	5	5
157	3	AI group	5	5	3	4	5	4.4
158	3	AI group	3	3	2	2	3	2.6
159	3	AI group	1	4	1	2	2	2
160	3	AI group	5	4	3	5	3	4
161	3	AI group	2	4	3	4	4	3.4
162	3	AI group	3	1	2	4	2	2.4
163	3	AI group	5	3	2	3	3	3.2
164	3	AI group	4	2	4	4	2	3.2
165	3	AI group	4	5	5	3	5	4.4
166	3	AI group	5	5	5	4	5	4.8
167	3	AI group	1	1	2	2	2	1.6
168	3	AI group	4	5	5	5	4	4.6
169	3	AI group	3	3	1	2	3	2.4
170	3	AI group	3	2	2	4	1	2.4
171	3	AI group	2	3	5	3	3	3.2
172	3	AI group	3	3	3	2	4	3
173	3	AI group	1	1	1	2	1	1.2
174	3	AI group	1	2	2	1	1	1.4
175	3	AI group	3	5	5	4	4	4.2
176	3	AI group	1	4	1	2	4	2.4
177	3	AI group	5	3	4	5	5	4.4
178	3	AI group	3	3	4	5	2	3.4
179	3	AI group	2	5	5	5	2	3.8
180	3	AI group	5	5	5	4	5	4.8
181	3	AI group	2	2	4	5	4	3.4
182	3	AI group	5	4	5	5	4	4.6
183	3	AI group	2	5	4	3	2	3.2
184	3	AI group	5	5	4	5	5	4.8
185	3	AI group	3	3	3	5	2	3.2
186	3	AI group	5	5	4	5	3	4.4
187	3	AI group	4	2	2	2	3	2.6
188	3	AI group	3	4	2	5	3	3.4
189	3	AI group	5	5	5	4	3	4.4
190	3	AI group	2	4	5	3	5	3.8
191	3	AI group	4	5	5	3	4	4.2
192	3	AI group	5	3	5	5	5	4.6
193	3	AI group	5	3	5	4	3	4
194	3	AI group	3	5	5	4	5	4.4
195	3	AI group	4	5	3	5	4	4.2
196	3	AI group	5	5	5	4	5	4.8
197	3	AI group	3	4	2	1	1	2.2
198	3	AI group	3	4	5	5	5	4.4
199	3	AI group	1	4	3	3	2	2.6
200	3	AI group	2	3	2	2	3	2.4
201	3	AI group	3	1	2	4	3	2.6
202	3	AI group	5	5	5	5	5	5
203	3	AI group	2	5	4	3	5	3.8
204	3	AI group	1	3	4	4	3	3
205	3	AI group	5	4	2	3	2	3.2
206	3	AI group	5	4	2	2	2	3
207	3	AI group	3	5	5	5	3	4.2
208	3	AI group	2	4	3	4	4	3.4
209	3	AI group	5	5	3	5	3	4.2
210	3	AI group	5	3	5	3	4	4
211	3	AI group	2	5	3	3	2	3
212	3	AI group	4	3	2	5	5	3.8
213	3	AI group	4	5	5	4	5	4.6
214	3	AI group	5	5	3	4	4	4.2
215	3	AI group	5	5	5	4	5	4.8
216	3	AI group	3	5	4	4	3	3.8
217	3	AI group	4	4	4	3	5	4
218	3	AI group	2	2	1	2	4	2.2
219	3	AI group	4	5	3	5	5	4.4
[truncated: 671 more rows]
